# Supplementary material for: Chemosensory gene expression in olfactory organs of the anthropophilic Anopheles coluzzii and zoophilic Anopheles quadriannulatus
Source: BMC Genomics. 2017 Sep 22;18:751. doi: 10.1186/s12864-017-4122-7 (PMC5610455; doi:10.1186/s12864-017-4122-7)
Supplement: Supplementary file 1 — Gene expression data for the antennae and maxillary palps of female Anopheles coluzzii and Anopheles quadriannulatus. (XLSX 3020 kb) [file 12864_2017_4122_MOESM1_ESM.xlsx]

## Sheet: Antennae all genes
GENE stable ID	Gene name	Length	RPKM colluzzi	RPKM quad	baseMean	log2FoldChange	lfcSE	stat	pvalue	padj
AGAP013548	18S_rRNA	2824	0	25.3421	783.812	-0.214409	0.315577	-0.679418	0.496873	0.738012
AGAP013572	18S_rRNA	2774	0	84.503	2567.37	-0.214432	0.31559	-0.679465	0.496843	0.738012
AGAP013575	18S_rRNA	2402	0	75.5996	1988.78	-0.214429	0.315588	-0.679459	0.496847	0.738012
AGAP013576	18S_rRNA	2596	0	3.95776	112.6	-0.214214	0.315464	-0.679045	0.49711	0.738012
AGAP013597	18S_rRNA	4915	0	10.6932	575.673	-0.214397	0.31557	-0.679395	0.496888	0.738012
AGAP013601	18S_rRNA	2770	0	6.54424	198.634	-0.214312	0.315521	-0.679232	0.496991	0.738012
AGAP013606	18S_rRNA	2720	0.717342	6.5974	218.02	-0.167255	0.31553	-0.530076	0.596059	0.797882
AGAP013609	18S_rRNA	1601	0.893728	62.6521	1103.15	-0.579218	0.470787	-1.23032	0.218579	0.521567
AGAP013610	18S_rRNA	2688	1.00241	65.1201	1946.64	-0.308673	0.373202	-0.827094	0.408184	0.723448
AGAP013614	18S_rRNA	4927	0.91817	0.225834	65.7198	0.12874	0.315382	0.408203	0.683124	0.84987
AGAP013616	18S_rRNA	2421	1.13599	46.221	1255.62	-0.318696	0.38151	-0.835356	0.403517	0.720732
AGAP013621	18S_rRNA	2223	0	15.7994	384.594	-0.214374	0.315557	-0.679352	0.496915	0.738012
AGAP013628	18S_rRNA	2868	0	3.70898	116.499	-0.214222	0.315469	-0.679059	0.4971	0.738012
AGAP013630	18S_rRNA	2465	0	6.67707	180.355	-0.214299	0.315514	-0.679207	0.497007	0.738012
AGAP013644	18S_rRNA	2758	0	29.4451	889.344	-0.214413	0.315579	-0.679426	0.496868	0.738012
AGAP013652	18S_rRNA	2424	0	5.86436	155.739	-0.214277	0.315501	-0.679164	0.497034	0.738012
AGAP013653	18S_rRNA	2592	0	2.86913	81.1076	-1.07538	0.553571	-1.94262	0.0520615	0.204701
AGAP013655	18S_rRNA	2583	0.39568	18.2475	527.508	-0.203845	0.315568	-0.645962	0.518304	0.750367
AGAP013679	18S_rRNA	4528	0	5.00414	248.11	-0.214338	0.315536	-0.679281	0.49696	0.738012
AGAP013687	18S_rRNA	2566	0	16.9499	476.234	-0.214387	0.315564	-0.679377	0.496899	0.738012
AGAP013710	18S_rRNA	2920	0	17.8334	570.311	-0.214396	0.31557	-0.679394	0.496888	0.738012
AGAP028329	18S_rRNA	2832	0	9.31836	289.055	-0.214352	0.315544	-0.679309	0.496942	0.738012
AGAP028311	28S_rRNA	3581	0	0	0	NA	NA	NA	NA	NA
AGAP028327	28S_rRNA	3862	0	22.0349	931.995	-0.214414	0.31558	-0.679429	0.496866	0.738012
AGAP028344	28S_rRNA	5447	0	31.7933	1896.65	-0.214428	0.315588	-0.679458	0.496848	0.738012
AGAP028346	28S_rRNA	3942	0.457258	26.6972	1172.5	-0.206031	0.315583	-0.652859	0.513847	0.747131
AGAP028234	5.8S_rRNA	115	0	0	0	NA	NA	NA	NA	NA
AGAP028236	5.8S_rRNA	115	0	0	0	NA	NA	NA	NA	NA
AGAP028237	5.8S_rRNA	115	0	0	0	NA	NA	NA	NA	NA
AGAP028240	5.8S_rRNA	118	0	0	0	NA	NA	NA	NA	NA
AGAP028249	5.8S_rRNA	115	0	0	0	NA	NA	NA	NA	NA
AGAP028259	5.8S_rRNA	115	0	0	0	NA	NA	NA	NA	NA
AGAP028263	5.8S_rRNA	115	0	0	0	NA	NA	NA	NA	NA
AGAP028277	5.8S_rRNA	115	0	0	0	NA	NA	NA	NA	NA
AGAP028280	5.8S_rRNA	115	0	0	0	NA	NA	NA	NA	NA
AGAP028283	5.8S_rRNA	115	0	0	0	NA	NA	NA	NA	NA
AGAP028285	5.8S_rRNA	115	0	0	0	NA	NA	NA	NA	NA
AGAP028292	5.8S_rRNA	115	0	0	0	NA	NA	NA	NA	NA
AGAP028297	5.8S_rRNA	115	0	0	0	NA	NA	NA	NA	NA
AGAP028298	5.8S_rRNA	115	0	0	0	NA	NA	NA	NA	NA
AGAP028300	5.8S_rRNA	115	0	0	0	NA	NA	NA	NA	NA
AGAP028302	5.8S_rRNA	115	0	0	0	NA	NA	NA	NA	NA
AGAP028305	5.8S_rRNA	115	0	0	0	NA	NA	NA	NA	NA
AGAP028308	5.8S_rRNA	115	0	0	0	NA	NA	NA	NA	NA
AGAP028313	5.8S_rRNA	115	0	0	0	NA	NA	NA	NA	NA
AGAP028316	5.8S_rRNA	115	0	0	0	NA	NA	NA	NA	NA
AGAP028319	5.8S_rRNA	115	0	0	0	NA	NA	NA	NA	NA
AGAP028330	5.8S_rRNA	115	0	0	0	NA	NA	NA	NA	NA
AGAP028336	5.8S_rRNA	115	0	0	0	NA	NA	NA	NA	NA
AGAP028350	5.8S_rRNA	113	0	0	0	NA	NA	NA	NA	NA
AGAP028355	5.8S_rRNA	115	0	0	0	NA	NA	NA	NA	NA
AGAP005639	ABCB2	3906	14.2457	13.9008	1225.53	0.107878	0.148029	0.728762	0.466147	0.738012
AGAP006273	ABCB3	2277	9.13042	6.49989	398.234	0.514387	0.376351	1.36678	0.171696	0.449347
AGAP006364	ABCB4	2739	25.2004	25.1471	1532.74	0.0710186	0.23258	0.305351	0.760099	0.889469
AGAP008436	ABCC11	4385	0	0	0	NA	NA	NA	NA	NA
AGAP007917	ABCC12	4605	13.3259	14.9763	1451.37	-0.0915815	0.259497	-0.352919	0.724149	0.870107
AGAP008437	ABCC8	4717	8.21326	8.33364	872.694	0.0603379	0.299351	0.201562	0.840259	0.931609
AGAP001356	ACE1	4443	59.543	64.9324	6131.13	-0.0543203	0.306025	-0.177503	0.859113	0.940238
AGAP000466	ACE2	2127	14.3385	17.4727	746.591	-0.170292	0.570081	-0.298715	0.765157	0.891504
AGAP000651	Actin5C	2790	536.754	405.594	29420	0.476583	0.108016	4.41216	1.02e-05	0.00012241
AGAP005110	Actincytosk	2108	35.428	34.7142	1649.27	0.102074	0.173308	0.588976	0.555877	0.774837
AGAP010499	AD20590	1294	25.7648	17.2635	624.11	0.64549	0.142719	4.52281	6.1e-06	7.51e-05
AGAP006926	AD28229	821	2.10497	15.2831	155.529	-0.39541	0.462751	-0.854477	0.392841	0.71235
AGAP003212	Adrenodoxin	1590	37.2655	36.4075	1307.08	0.10765	0.148378	0.725516	0.468136	0.738012
AGAP005419	Adrenodoxin_red	1650	10.5709	12.3025	419.339	-0.142511	0.195888	-0.727513	0.466912	0.738012
AGAP012401	AGM1	1852	3.84743	0.646397	95.3392	0.386257	0.465467	0.829826	0.406637	0.722519
AGAP008834	AKH1	261	0	0	0	NA	NA	NA	NA	NA
AGAP002430	AKH2	717	0	0	0	NA	NA	NA	NA	NA
AGAP006226	Aldehyde_oxidase	4041	7.0946	13.7583	929.573	-0.852847	0.235641	-3.61926	0.000295447	0.00272384
AGAP002317	Alpha_amylase	1670	0	0.92706	17.0606	-0.212968	0.314735	-0.676658	0.498623	0.738012
AGAP002974	alpha1	1674	0	0	0	NA	NA	NA	NA	NA
AGAP002972	alpha2	1710	0	0	0	NA	NA	NA	NA	NA
AGAP000329	alpha3	2133	6.71979	8.03347	348.595	-0.177401	0.312555	-0.567586	0.570316	0.783592
AGAP000138	alpha4	1849	4.25156	0	88.8413	5.02139	0.564076	8.90197	5.49e-19	2.23e-17
AGAP008588	alpha5	1659	0	3.06973	55.8125	-0.213986	0.315331	-0.678607	0.497387	0.738012
AGAP002152	alpha6	1605	6.8996	12.688	346.729	-0.669045	0.484714	-1.38029	0.167498	0.443006
AGAP000962	alpha7	1530	2.44124	3.63935	101.962	-0.0789927	0.436431	-0.180997	0.85637	0.939231
AGAP002971	alpha8	2117	0	0	0	NA	NA	NA	NA	NA
AGAP009493	alpha9	1221	4.22401	3.16193	101.352	0.445438	0.361961	1.23063	0.218463	0.521562
AGAP007622	ANCE1	2112	0	0	0	NA	NA	NA	NA	NA
AGAP009751	ANCE2	2097	0	2.7174	61.6537	-5.20646	0.53581	-9.717	2.55e-22	1.52e-20
AGAP009752	ANCE3	1448	62.5928	233.409	4709.17	-1.76657	0.206519	-8.55401	1.19e-17	4.27e-16
AGAP009754	ANCE4	1875	0	0	0	NA	NA	NA	NA	NA
AGAP009755	ANCE5	1863	0	0	0	NA	NA	NA	NA	NA
AGAP009756	ANCE6	1899	0	0.703117	14.6234	-0.212726	0.314592	-0.676194	0.498918	0.738012
AGAP009757	ANCE7	2884	36.141	53.1131	2856.35	-0.472219	0.154167	-3.06303	0.00219107	0.0158042
AGAP007982	ANCE8	1950	49.4769	50.9639	2180.23	0.032951	0.17771	0.18542	0.8529	0.937124
AGAP004563	ANCE9	4573	29.963	55.2395	4304.33	-0.791853	0.170515	-4.64389	3.42e-06	4.31e-05
AGAP003721	ANXB10B	1492	87.2548	135.578	3688.26	-0.537912	0.211243	-2.54641	0.0108837	0.0613464
AGAP003722	ANXB10C	1501	60.135	87.7887	2471.14	-0.409327	0.372611	-1.09854	0.271971	0.587614
AGAP003790	ANXB9	2704	452.557	497.323	28653.7	-0.0530977	0.21502	-0.246944	0.804952	0.914458
AGAP007809	AP7862	1581	19.7653	16.267	637.235	0.351448	0.161851	2.17143	0.0298987	0.135567
AGAP006795	Aper1	975	0	0	0	NA	NA	NA	NA	NA
AGAP000098	APG1	1521	11.8433	16.4347	477.112	-0.381289	0.226324	-1.6847	0.092046	0.301521
AGAP000933	APG10	1211	14.9801	6.49917	291.282	1.14025	0.383333	2.97458	0.00293395	0.0202387
AGAP007296	APG12	582	4.4793	6.03096	69.0885	-0.0440659	0.434335	-0.101456	0.919189	0.968262
AGAP002315	APG16L	2216	9.22544	10.7369	491.957	-0.141616	0.201664	-0.702239	0.48253	0.738012
AGAP007970	APG18A	2165	182.059	140.432	7798.94	0.433426	0.243104	1.78288	0.074605	0.262919
AGAP005910	APG18B	3427	35.9625	43.6392	3021.83	-0.20165	0.291707	-0.691275	0.489392	0.738012
AGAP004092	APG2	9144	42.6237	47.8738	9188.93	-0.0960915	0.217028	-0.442761	0.657939	0.835223
AGAP011582	APG3	1876	26.7658	24.2441	1067.66	0.215411	0.181984	1.18368	0.236539	0.544539
AGAP004023	APG4A	2490	16.7622	19.6748	1010.21	-0.152077	0.166864	-0.911384	0.362093	0.683347
AGAP008497	APG4B	1418	33.3865	28.6409	984.022	0.285546	0.31141	0.916944	0.359172	0.680579
AGAP010939	APG5	798	20.4513	20.1172	361.008	0.0965588	0.148238	0.651379	0.514802	0.747583
AGAP003858	APG6	1575	12.1983	15.7952	489.505	-0.292577	0.185463	-1.57755	0.11467	0.348189
AGAP008637	APG7A	2326	15.1925	10.1399	660.931	0.643838	0.202586	3.1781	0.00148243	0.0111812
AGAP005102	APG7B	1591	10.5177	12.4851	407.553	-0.163667	0.291379	-0.561698	0.574322	0.785272
AGAP002685	APG8	1215	579.985	583.613	15786.9	0.0674013	0.22122	0.30468	0.76061	0.889544
AGAP001762	APG9	3651	22.4891	25.5282	1946.3	-0.110197	0.217258	-0.507215	0.612004	0.807001
AGAP007036	APL1A	1314	0	0	0	NA	NA	NA	NA	NA
AGAP007035	APL1B	1665	0	0	0	NA	NA	NA	NA	NA
AGAP007033	APL1C	2253	0	2.23499	55.0813	-0.21398	0.315328	-0.678596	0.497394	0.738012
AGAP010134	ARR1	1996	54.0098	208.834	5790.03	-0.637205	0.597325	-1.06676	0.286079	0.604457
AGAP006263	ARR2	1962	30.0807	108.578	3005.65	-0.516934	0.57584	-0.897705	0.369343	0.691473
AGAP011360	ARRK	2340	26.1663	27.7686	1399.99	-0.0194947	0.300129	-0.0649544	0.94821	0.980178
AGAP028235	Arthropod_7SK	316	11.0555	153.744	569.823	-0.346306	0.413068	-0.838376	0.401819	0.720732
AGAP028244	Arthropod_7SK	201	0	0	0	NA	NA	NA	NA	NA
AGAP028260	Arthropod_7SK	154	0	0	0	NA	NA	NA	NA	NA
AGAP028284	Arthropod_7SK	232	0	0	0	NA	NA	NA	NA	NA
AGAP028339	Arthropod_7SK	78	0	0	0	NA	NA	NA	NA	NA
AGAP005782	ASNA1	1370	39.2307	32.0352	1091.1	0.364667	0.110195	3.30928	0.000935354	0.00760318
AGAP003712	AST1	1758	0	0	0	NA	NA	NA	NA	NA
AGAP010157	AST2	1535	0	0	0	NA	NA	NA	NA	NA
AGAP012130	ATN	549	0	0	0	NA	NA	NA	NA	NA
AGAP028370	ATP6	681	0	0	0	NA	NA	NA	NA	NA
AGAP028369	ATP8	162	0	0	0	NA	NA	NA	NA	NA
AGAP005620	ATT	649	0	0	0	NA	NA	NA	NA	NA
AGAP028322	bantam	97	0	0	0	NA	NA	NA	NA	NA
AGAP000966	beta1	1560	5.08698	3.18652	144.423	0.683323	0.334058	2.04552	0.0408032	0.17093
AGAP006022	Bhlh_PAS	4752	42.7075	45.7772	4668.82	-0.028898	0.234239	-0.12337	0.901814	0.959943
AGAP007938	CACT	1134	96.7527	127.059	2826.16	-0.297685	0.257955	-1.15402	0.248493	0.559489
AGAP000347	CAPA	1583	0	0	0	NA	NA	NA	NA	NA
AGAP011693	CASPL1	1409	10.9283	6.57783	277.523	0.751804	0.315289	2.38449	0.0171028	0.0877321
AGAP004754	CASPL2	1563	13.4382	15.4477	503.352	-0.118466	0.25384	-0.466696	0.640717	0.825513
AGAP011949	CASPS1	759	0	0	0	NA	NA	NA	NA	NA
AGAP010827	CASPS10	294	0	0	0	NA	NA	NA	NA	NA
AGAP004922	CASPS11	587	0	0	0	NA	NA	NA	NA	NA
AGAP010829	CASPS12	720	0	0	0	NA	NA	NA	NA	NA
AGAP010826	CASPS13	538	0	0	0	NA	NA	NA	NA	NA
AGAP012544	CASPS14	792	0	0	0	NA	NA	NA	NA	NA
AGAP011950	CASPS2	762	0	0	0	NA	NA	NA	NA	NA
AGAP011952	CASPS3	934	0	0	0	NA	NA	NA	NA	NA
AGAP011951	CASPS4	885	0	0	0	NA	NA	NA	NA	NA
AGAP004921	CASPS5	876	0	0	0	NA	NA	NA	NA	NA
AGAP004920	CASPS6	930	0	0	0	NA	NA	NA	NA	NA
AGAP000830	CASPS7	1282	10.3927	19.6171	426.085	-0.813118	0.220752	-3.68339	0.000230148	0.00217073
AGAP009832	CASPS8	885	12.3533	15.1468	270.507	-0.212182	0.254561	-0.833522	0.40455	0.721595
AGAP010828	CASPS9	765	0	0	0	NA	NA	NA	NA	NA
AGAP004904	CAT1	1659	338.301	310.122	12036.3	0.199602	0.236979	0.842275	0.399634	0.719678
AGAP009729	CCAP	483	0	0	0	NA	NA	NA	NA	NA
AGAP000693	CEC1	511	6.94574	109.116	647.327	-0.397985	0.432308	-0.920604	0.357257	0.678873
AGAP000692	CEC2	518	3.45383	0	21.1715	0.213277	0.314902	0.677282	0.498227	0.738012
AGAP000694	CEC3	718	3.48846	16.9254	162.321	-0.259891	0.424774	-0.611833	0.540648	0.764591
AGAP006722	CEC4	204	0	5.86436	13.161	-0.212537	0.314482	-0.675834	0.499146	0.738012
AGAP011791	CLIPA1	1421	0	2.12949	33.1463	-0.213678	0.315151	-0.678018	0.497761	0.738012
AGAP006954	CLIPA10	3393	0	0	0	NA	NA	NA	NA	NA
AGAP011781	CLIPA12	1443	34.356	22.9778	926.24	0.649474	0.117462	5.52924	3.22e-08	4.82e-07
AGAP011783	CLIPA13	1188	1.04801	0	13.7698	0.212664	0.314534	0.676124	0.498962	0.738012
AGAP011788	CLIPA14	1062	131.652	121.496	2997.2	0.182952	0.189754	0.964153	0.334969	0.656917
AGAP002815	CLIPA15	2604	0	0	0	NA	NA	NA	NA	NA
AGAP003245	CLIPA19	1077	0	0	0	NA	NA	NA	NA	NA
AGAP011790	CLIPA2	1512	0.786564	1.07048	30.945	-0.0298161	0.315155	-0.0946077	0.924626	0.970724
AGAP012591	CLIPA3	1269	23.1713	23.117	655.125	0.0805202	0.212731	0.378507	0.705054	0.85949
AGAP011780	CLIPA4	1604	67.1803	65.2746	2364.22	0.108287	0.201224	0.538141	0.59048	0.794367
AGAP011787	CLIPA5	1194	1.74309	0	23.0182	0.213372	0.314958	0.67746	0.498114	0.738012
AGAP011789	CLIPA6	1284	290.636	274.76	8087.81	0.148803	0.179564	0.828688	0.407281	0.723012
AGAP011792	CLIPA7	3128	53.3397	37.9282	3191.31	0.555018	0.15335	3.61929	0.000295416	0.00272384
AGAP010731	CLIPA8	1138	0	1.66964	20.7164	-0.213225	0.314886	-0.677151	0.49831	0.738012
AGAP010968	CLIPA9	1086	1.41206	4.86165	75.5788	-0.239576	0.448676	-0.533961	0.593369	0.796521
AGAP003251	CLIPB1	1435	26.8558	97.414	1958.15	-1.70522	0.264157	-6.4553	1.08e-10	1.94e-09
AGAP009214	CLIPB11	1612	18.6343	35.3656	962.391	-0.81719	0.221392	-3.69114	0.000223252	0.00211628
AGAP009217	CLIPB12	1026	0	0	0	NA	NA	NA	NA	NA
AGAP004855	CLIPB13	1508	13.3182	18.7363	537.216	-0.400748	0.23409	-1.71194	0.0869074	0.290607
AGAP010833	CLIPB14	1128	0	0	0	NA	NA	NA	NA	NA
AGAP009844	CLIPB15	1095	3.4581	5.66928	110.764	-0.466767	0.561499	-0.831288	0.405811	0.722519
AGAP009263	CLIPB16	1221	23.8826	19.6349	594.934	0.350822	0.219232	1.60023	0.109547	0.337754
AGAP001648	CLIPB17	1577	5.47717	8.56772	246.066	-0.505582	0.403924	-1.25168	0.210688	0.51074
AGAP009215	CLIPB18	1080	0	0	0	NA	NA	NA	NA	NA
AGAP003247	CLIPB19	1253	2.29531	0	32.7972	4.50805	0.555215	8.11948	4.68e-16	1.34e-14
AGAP003246	CLIPB2	1235	0	0	0	NA	NA	NA	NA	NA
AGAP012037	CLIPB20	1306	0	0	0	NA	NA	NA	NA	NA
AGAP003249	CLIPB3	1160	4.02154	15.9508	254.819	-1.75372	0.34308	-5.1117	3.19e-07	4.51e-06
AGAP013184	CLIPB36	1525	0	0	0	NA	NA	NA	NA	NA
AGAP003250	CLIPB4	1394	166.271	180.117	5384.05	-0.0371825	0.2095	-0.177483	0.859129	0.940238
AGAP004148	CLIPB5	1297	48.8729	62.9849	1615.82	-0.271625	0.277227	-0.979793	0.327188	0.6512
AGAP003252	CLIPB6	1854	60.5239	64.9012	2586.94	-0.0289415	0.198003	-0.146167	0.883789	0.952933
AGAP002270	CLIPB7	1265	15.6836	31.6621	662.311	-0.898212	0.253897	-3.53771	0.000403617	0.00362524
AGAP003057	CLIPB8	1495	0	4.97539	81.0295	-4.72296	0.576484	-8.19269	2.55e-16	7.63e-15
AGAP013442	CLIPB9	2705	28.499	33.6274	1866.33	-0.16299	0.255853	-0.637042	0.524097	0.754331
AGAP008835	CLIPC1	1170	2.99043	10.8596	178.397	-1.58534	0.389235	-4.07296	4.64e-05	0.000498231
AGAP000572	CLIPC10	1143	6.26819	0	81.8493	5.69355	0.51369	11.0836	1.51e-28	1.71e-26
AGAP004318	CLIPC3	1631	113.316	66.896	3306.14	0.795102	0.273554	2.90656	0.00365423	0.0243262
AGAP000571	CLIPC5	1125	0	0	0	NA	NA	NA	NA	NA
AGAP000315	CLIPC6	1667	2.62553	0.929349	66.5697	0.245624	0.460886	0.532938	0.594077	0.79669
AGAP002422	CLIPD1	1492	0	0.801829	13.161	-0.212537	0.314482	-0.675834	0.499146	0.738012
AGAP008183	CLIPD2	1539	3.38724	2.33615	98.2318	0.54513	0.370011	1.47328	0.140676	0.396936
AGAP002811	CLIPD4	1158	5.20018	6.5373	151.505	-0.227722	0.34285	-0.664204	0.50656	0.742377
AGAP002813	CLIPD6	1662	22.7788	52.5245	1382.33	-1.09551	0.208068	-5.26514	1.4e-07	2.03e-06
AGAP008998	CLIPD7	1242	0	0	0	NA	NA	NA	NA	NA
AGAP002784	CLIPD8	1767	0	0	0	NA	NA	NA	NA	NA
AGAP008091	CLIPE1	966	579.725	423.884	10846.2	0.524612	0.0876787	5.98334	2.19e-09	3.61e-08
AGAP011782	CLIPE2	972	0	3.09361	32.6678	-4.45902	0.558888	-7.97838	1.48e-15	3.99e-14
AGAP010530	CLIPE4	2830	47.0623	112.25	4973.77	-1.09067	0.338896	-3.2183	0.00128954	0.00996164
AGAP010547	CLIPE5	1423	131.957	80.1147	3379.04	0.765107	0.216416	3.53535	0.000407239	0.0036508
AGAP011785	CLIPE6	1125	0	2.94	36.3147	-0.213744	0.31519	-0.678144	0.49768	0.738012
AGAP011786	CLIPE7	1302	0	0	0	NA	NA	NA	NA	NA
AGAP005711	CLK	3860	49.347	50.8663	4295.17	0.0246038	0.264595	0.0929867	0.925914	0.971209
AGAP010911	COE09895	1804	0	0	0	NA	NA	NA	NA	NA
AGAP010917	COE09916	1740	11.3754	14.7506	505.282	-0.293468	0.190115	-1.54364	0.122677	0.366124
AGAP006956	COE10O	1926	3.14223	2.55859	122.997	0.352137	0.300907	1.17025	0.241899	0.551014
AGAP010390	COE12O	2154	25.3396	26.1128	1238.46	0.0398015	0.304643	0.13065	0.896052	0.95768
AGAP011507	COE13O	1845	0	0	0	NA	NA	NA	NA	NA
AGAP011575	COE15O	1770	0	0	0	NA	NA	NA	NA	NA
AGAP002090	COE16738	3780	0	0.449091	18.5229	-0.213083	0.314803	-0.676878	0.498483	0.738012
AGAP011366	COE18026	1836	0.546547	2.48449	60.4697	-0.364361	0.484525	-0.751997	0.452053	0.738012
AGAP011365	COE21998	1776	2.0315	2.71751	93.9892	-0.31539	0.353678	-0.891742	0.372531	0.694584
AGAP003568	COE22933	2880	2.41262	3.32512	183.109	-0.364955	0.322632	-1.13118	0.257978	0.57064
AGAP003115	COE2580	3006	3.08742	3.52245	220.464	-0.109352	0.261522	-0.418137	0.675847	0.845157
AGAP001723	COEAE1A	1722	0.582729	0	11.098	0.212243	0.31428	0.675329	0.499467	0.738012
AGAP005756	COEAE1D	1740	2.80911	13.0265	301.848	-2.09085	0.176093	-11.8736	1.62e-32	2.51e-30
AGAP005757	COEAE2E	2013	114.808	153.405	5991.21	-0.341741	0.101961	-3.35169	0.000803209	0.00661471
AGAP006228	COEAE2F	1873	15.8378	28.2969	915.6	-0.727458	0.265572	-2.73921	0.00615868	0.0380142
AGAP006723	COEAE2G	1856	0	0	0	NA	NA	NA	NA	NA
AGAP005758	COEAE3D	3380	34.8241	34.0873	2586.48	0.091046	0.285465	0.318939	0.749773	0.885189
AGAP006724	COEAE3G	1908	0	0	0	NA	NA	NA	NA	NA
AGAP006725	COEAE3H	1827	1.2307	3.37052	91.7007	-0.21607	0.454767	-0.475123	0.634699	0.822131
AGAP006726	COEAE5G	1793	2.42415	4.17446	130.918	-0.642616	0.37811	-1.69955	0.0892155	0.296116
AGAP002391	COEAE5O	1911	162.779	244.385	8626.57	-0.5037	0.126251	-3.98968	6.62e-05	0.000695841
AGAP006727	COEAE6G	1882	17.4927	14.9264	682.019	0.289555	0.247582	1.16953	0.24219	0.551277
AGAP002863	COEAE6O	1674	0	1.2762	23.3974	-0.213364	0.314967	-0.677415	0.498143	0.738012
AGAP006728	COEAE7G	1668	0	0	0	NA	NA	NA	NA	NA
AGAP006700	COEAE8O	1797	0	0	0	NA	NA	NA	NA	NA
AGAP011916	COEB6582	2658	2.94801	2.06575	148.878	0.556533	0.265459	2.0965	0.0360383	0.155752
AGAP005373	COEBE1C	1713	0	0	0	NA	NA	NA	NA	NA
AGAP005371	COEBE2C	1758	0	0.881654	17.0606	-0.212968	0.314735	-0.676658	0.498623	0.738012
AGAP001101	COEBE2O	1869	16.3002	26.7691	890.83	-0.588526	0.365356	-1.61083	0.107217	0.333609
AGAP005372	COEBE3C	1776	4.43707	2.30981	134.965	0.944999	0.323991	2.91674	0.00353708	0.0237479
AGAP005370	COEBE4C	1674	0	0	0	NA	NA	NA	NA	NA
AGAP005833	COEJHE1E	1725	0	2.32428	43.6354	-4.91698	0.53903	-9.12191	7.38e-20	3.28e-18
AGAP005834	COEJHE2E	2144	709.137	533.564	29856.9	0.473324	0.212592	2.22645	0.0259843	0.121445
AGAP005835	COEJHE3E	1725	0	0	0	NA	NA	NA	NA	NA
AGAP005836	COEJHE4E	1716	0	0	0	NA	NA	NA	NA	NA
AGAP005837	COEJHE5E	1921	12.5384	15.9195	608.171	-0.246578	0.368089	-0.669886	0.50293	0.739816
AGAP011509	COEunkn	1670	0	0	0	NA	NA	NA	NA	NA
AGAP028364	COX1	1537	12.8639	0	218.673	0.214327	0.315528	0.679263	0.496971	0.738012
AGAP028366	COX2	685	0	0	0	NA	NA	NA	NA	NA
AGAP028371	COX3	787	0	0	0	NA	NA	NA	NA	NA
AGAP003751	CPAP1-C	2867	19.0072	15.381	1100.56	0.373664	0.143996	2.59495	0.00946036	0.0549016
AGAP000989	CPAP3-A1a	910	0	0	0	NA	NA	NA	NA	NA
AGAP000987	CPAP3-A1b	1052	3.54657	1.58421	60.6503	0.195981	0.458449	0.427487	0.669024	0.841351
AGAP000988	CPAP3-A1c	891	0	0	0	NA	NA	NA	NA	NA
AGAP009790	CPAP3-B	1188	0	6.72147	86.705	-5.74553	0.51372	-11.1842	4.88e-29	5.81e-27
AGAP003308	CPAP3-C	2093	16.4228	8.98027	596.348	0.930064	0.152368	6.10408	1.03e-09	1.75e-08
AGAP000986	CPAP3-D	929	40.8834	21.2805	647.58	0.996445	0.172509	5.7762	7.64e-09	1.21e-07
AGAP009405	CPAP3-E	733	11.6445	29.9463	336.834	-1.17689	0.345592	-3.40543	0.000660592	0.00553203
AGAP007980	CPCFC1	1064	1.64169	2.13334	44.1785	-0.0249429	0.315287	-0.079112	0.936944	0.975711
AGAP010900	CPF1	717	0	0	0	NA	NA	NA	NA	NA
AGAP010901	CPF2	924	0	0	0	NA	NA	NA	NA	NA
AGAP004690	CPF3	648	0	0	0	NA	NA	NA	NA	NA
AGAP000382	CPF4	537	0	0	0	NA	NA	NA	NA	NA
AGAP010902	CPFL1	790	0	0	0	NA	NA	NA	NA	NA
AGAP010903	CPFL2	705	0	0	0	NA	NA	NA	NA	NA
AGAP010904	CPFL3	761	0	0	0	NA	NA	NA	NA	NA
AGAP010905	CPFL4	591	0	0	0	NA	NA	NA	NA	NA
AGAP010906	CPFL5	591	0	0	0	NA	NA	NA	NA	NA
AGAP010907	CPFL6	634	0	0	0	NA	NA	NA	NA	NA
AGAP010908	CPFL7	705	0	0	0	NA	NA	NA	NA	NA
AGAP006145	CPLCA1	585	0	0	0	NA	NA	NA	NA	NA
AGAP006146	CPLCA2	671	5.56113	0	44.1577	0.21388	0.315262	0.678419	0.497506	0.738012
AGAP006148	CPLCA3	764	0	0	0	NA	NA	NA	NA	NA
AGAP008444	CPLCG1	657	30.2257	23.8199	397.684	0.369931	0.388195	0.952951	0.340615	0.662713
AGAP008454	CPLCG10	492	0	0	0	NA	NA	NA	NA	NA
AGAP008456	CPLCG11	622	0	0	0	NA	NA	NA	NA	NA
AGAP028224	CPLCG12	492	0	0	0	NA	NA	NA	NA	NA
AGAP008457	CPLCG13	594	0	0	0	NA	NA	NA	NA	NA
AGAP008458	CPLCG14	484	0	0	0	NA	NA	NA	NA	NA
AGAP008459	CPLCG15	503	0	0	0	NA	NA	NA	NA	NA
AGAP008460	CPLCG16	510	0	0	0	NA	NA	NA	NA	NA
AGAP008461	CPLCG17	510	0	0	0	NA	NA	NA	NA	NA
AGAP008462	CPLCG18	618	0	0	0	NA	NA	NA	NA	NA
AGAP008463	CPLCG19	507	0	0	0	NA	NA	NA	NA	NA
AGAP008445	CPLCG2	480	2.82207	0	16.0298	0.212908	0.31468	0.676585	0.49867	0.738012
AGAP008469	CPLCG21	2568	0	0	0	NA	NA	NA	NA	NA
AGAP008465	CPLCG22	788	0	0	0	NA	NA	NA	NA	NA
AGAP028057	CPLCG23	402	0	0	0	NA	NA	NA	NA	NA
AGAP028151	CPLCG24	402	0	0	0	NA	NA	NA	NA	NA
AGAP008479	CPLCG26	322	0	0	0	NA	NA	NA	NA	NA
AGAP008480	CPLCG27	319	0	0	0	NA	NA	NA	NA	NA
AGAP008446	CPLCG3	688	4.81196	3.64945	65.5538	0.415047	0.41577	0.998263	0.318152	0.640456
AGAP008447	CPLCG4	642	0	0	0	NA	NA	NA	NA	NA
AGAP008449	CPLCG5	731	0	0	0	NA	NA	NA	NA	NA
AGAP008451	CPLCG6	594	0	0	0	NA	NA	NA	NA	NA
AGAP028081	CPLCG7	492	0	0	0	NA	NA	NA	NA	NA
AGAP008452	CPLCG8	482	0	0	0	NA	NA	NA	NA	NA
AGAP008453	CPLCG9	507	0	0	0	NA	NA	NA	NA	NA
AGAP013465	CPLCP1	820	0	0	0	NA	NA	NA	NA	NA
AGAP027993	CPLCP10	1083	0	2.09591	24.8597	-0.213426	0.315004	-0.677535	0.498066	0.738012
AGAP009758	CPLCP11	1050	0	0	0	NA	NA	NA	NA	NA
AGAP009759	CPLCP12	1220	2.31521	0	31.2389	0.213651	0.315125	0.677987	0.49778	0.738012
AGAP028178	CPLCP13	558	0	0	0	NA	NA	NA	NA	NA
AGAP028156	CPLCP14	558	0	0	0	NA	NA	NA	NA	NA
AGAP028016	CPLCP15	558	0	0	0	NA	NA	NA	NA	NA
AGAP012355	CPLCP16	558	0	0	0	NA	NA	NA	NA	NA
AGAP028137	CPLCP17	558	0	0	0	NA	NA	NA	NA	NA
AGAP028106	CPLCP18	558	0	0	0	NA	NA	NA	NA	NA
AGAP028008	CPLCP19	558	0	0	0	NA	NA	NA	NA	NA
AGAP028124	CPLCP2	2067	0	0	0	NA	NA	NA	NA	NA
AGAP028160	CPLCP20	561	0	0	0	NA	NA	NA	NA	NA
AGAP027991	CPLCP21	560	0	0	0	NA	NA	NA	NA	NA
AGAP028208	CPLCP22	558	0	0	0	NA	NA	NA	NA	NA
AGAP028044	CPLCP23	558	0	0	0	NA	NA	NA	NA	NA
AGAP028018	CPLCP24	675	0	0	0	NA	NA	NA	NA	NA
AGAP028013	CPLCP25	531	0	0	0	NA	NA	NA	NA	NA
AGAP012676	CPLCP26	549	0	0	0	NA	NA	NA	NA	NA
AGAP012356	CPLCP27	528	0	0	0	NA	NA	NA	NA	NA
AGAP008817	CPLCP3	1055	0	0	0	NA	NA	NA	NA	NA
AGAP028228	CPLCP4	564	0	0	0	NA	NA	NA	NA	NA
AGAP008890	CPLCP5	204	0	0	0	NA	NA	NA	NA	NA
AGAP028042	CPLCP6	498	0	0	0	NA	NA	NA	NA	NA
AGAP028002	CPLCP7	1107	0	0	0	NA	NA	NA	NA	NA
AGAP008893	CPLCP8	1218	0	11.1093	147.088	-6.1308	0.515806	-11.8859	1.4e-32	2.2e-30
AGAP028200	CPLCP9	1476	0	0	0	NA	NA	NA	NA	NA
AGAP028191	CPLCW1	462	0	0	0	NA	NA	NA	NA	NA
AGAP028089	CPLCW2	495	0	0	0	NA	NA	NA	NA	NA
AGAP028119	CPLCW4	516	0	0	0	NA	NA	NA	NA	NA
AGAP028126	CPLCW5	321	0	0	0	NA	NA	NA	NA	NA
AGAP008478	CPLCW7	622	0	0	0	NA	NA	NA	NA	NA
AGAP028047	CPLCW8	528	0	0	0	NA	NA	NA	NA	NA
AGAP028113	CPLCW9	510	0	0	0	NA	NA	NA	NA	NA
AGAP001329	CPLCX1	655	0	0	0	NA	NA	NA	NA	NA
AGAP003334	CPLCX2	763	27.7946	8.7587	313.363	1.48517	0.4308	3.44747	0.000565859	0.00484661
AGAP006149	CPLCX3	900	0	0	0	NA	NA	NA	NA	NA
AGAP001664	CPR1	615	0	0	0	NA	NA	NA	NA	NA
AGAP002994	CPR10	876	2.21739	1.92801	41.5091	0.0213803	0.315267	0.0678165	0.945932	0.979113
AGAP010128	CPR100	704	0	0	0	NA	NA	NA	NA	NA
AGAP006836	CPR101	459	0	0	0	NA	NA	NA	NA	NA
AGAP006004	CPR102	375	0	0	0	NA	NA	NA	NA	NA
AGAP006005	CPR103	405	0	0	0	NA	NA	NA	NA	NA
AGAP006006	CPR104	396	0	0	0	NA	NA	NA	NA	NA
AGAP006010	CPR105	318	0	0	0	NA	NA	NA	NA	NA
AGAP006095	CPR106	681	0	0	0	NA	NA	NA	NA	NA
AGAP010097	CPR107	543	0	0	0	NA	NA	NA	NA	NA
AGAP010099	CPR108	408	0	0	0	NA	NA	NA	NA	NA
AGAP010116	CPR109	715	0	0	0	NA	NA	NA	NA	NA
AGAP005451	CPR11	444	0	0	0	NA	NA	NA	NA	NA
AGAP008960	CPR110	567	0	0	0	NA	NA	NA	NA	NA
AGAP006931	CPR111	1083	0	0	0	NA	NA	NA	NA	NA
AGAP010369	CPR112	495	0	0	0	NA	NA	NA	NA	NA
AGAP010887	CPR113	1032	42.5493	17.5612	702.272	1.22421	0.370206	3.30683	0.000943569	0.00765673
AGAP003375	CPR114	495	0	0	0	NA	NA	NA	NA	NA
AGAP003377	CPR115	601	0	0	0	NA	NA	NA	NA	NA
AGAP003378	CPR116	734	0	0	0	NA	NA	NA	NA	NA
AGAP003379	CPR117	489	0	0	0	NA	NA	NA	NA	NA
AGAP003380	CPR118	622	0	0	0	NA	NA	NA	NA	NA
AGAP003381	CPR119	582	0	0	0	NA	NA	NA	NA	NA
AGAP005453	CPR12	441	0	0	0	NA	NA	NA	NA	NA
AGAP003382	CPR120	561	0	0	0	NA	NA	NA	NA	NA
AGAP003383	CPR121	582	0	0	0	NA	NA	NA	NA	NA
AGAP003384	CPR122	626	0	0	0	NA	NA	NA	NA	NA
AGAP003385	CPR123	468	0	0	0	NA	NA	NA	NA	NA
AGAP003390	CPR124	1318	0	0	0	NA	NA	NA	NA	NA
AGAP000820	CPR125	956	1.01077	0	10.687	0.21216	0.31423	0.675172	0.499566	0.738012
AGAP000345	CPR126	1823	2.31036	0	47.9859	4.95099	0.541395	9.14487	5.97e-20	2.69e-18
AGAP000344	CPR127	1434	5.94879	7.19979	209.572	-0.196159	0.172554	-1.1368	0.255622	0.568028
AGAP000177	CPR128	744	0	0	0	NA	NA	NA	NA	NA
AGAP000085	CPR129	967	0	0	0	NA	NA	NA	NA	NA
AGAP005454	CPR13	441	0	0	0	NA	NA	NA	NA	NA
AGAP000047	CPR130	1502	48.14	16.9516	1111.94	1.43505	0.372183	3.85576	0.00011537	0.00115407
AGAP010123	CPR131	607	0	0	0	NA	NA	NA	NA	NA
AGAP010122	CPR132	1078	0	7.81562	91.1969	-4.73009	0.579191	-8.16671	3.17e-16	9.26e-15
AGAP009872	CPR133	996	0	0	0	NA	NA	NA	NA	NA
AGAP006497	CPR134	1098	0	0	0	NA	NA	NA	NA	NA
AGAP006261	CPR135	1015	0	0	0	NA	NA	NA	NA	NA
AGAP006840	CPR136	432	0	0	0	NA	NA	NA	NA	NA
AGAP006002	CPR137	378	0	0	0	NA	NA	NA	NA	NA
AGAP005995	CPR138	1212	0	0	0	NA	NA	NA	NA	NA
AGAP013248	CPR139	1401	0	0	0	NA	NA	NA	NA	NA
AGAP005455	CPR14	369	0	0	0	NA	NA	NA	NA	NA
AGAP006868	CPR140	2905	0.345425	0	11.098	0.212243	0.31428	0.675329	0.499467	0.738012
AGAP006867	CPR141	1447	0	0	0	NA	NA	NA	NA	NA
AGAP010126	CPR142	785	0	0	0	NA	NA	NA	NA	NA
AGAP010717	CPR143	1479	2.95153	1.66563	77.0696	0.821925	0.347493	2.3653	0.0180157	0.0916164
AGAP006369	CPR144	2087	219.531	230.737	10437.5	-0.00490015	0.248376	-0.0197288	0.98426	0.994756
AGAP006860	CPR145	363	0	0	0	NA	NA	NA	NA	NA
AGAP012466	CPR146	462	12.9741	65.2487	397.1	-1.92187	0.435632	-4.41167	1.03e-05	0.000122532
AGAP012462	CPR147	546	0	0	0	NA	NA	NA	NA	NA
AGAP010102	CPR148	486	0	0	0	NA	NA	NA	NA	NA
AGAP010121	CPR149	375	0	0	0	NA	NA	NA	NA	NA
AGAP005456	CPR15	914	8.03217	4.85818	132.837	0.73395	0.359246	2.04303	0.0410495	0.171428
AGAP010109	CPR150	408	0	0	0	NA	NA	NA	NA	NA
AGAP009870	CPR151	462	0	0	0	NA	NA	NA	NA	NA
AGAP012487	CPR152	954	0	7.85184	81.3083	-5.69658	0.513615	-11.0911	1.39e-28	1.59e-26
AGAP009873	CPR153	1005	0	0	0	NA	NA	NA	NA	NA
AGAP013367	CPR155	456	0	0	0	NA	NA	NA	NA	NA
AGAP005459	CPR16	1189	98.1768	63.5734	2165.92	0.655414	0.331809	1.97528	0.0482368	0.193791
AGAP005966	CPR17	534	0	0	0	NA	NA	NA	NA	NA
AGAP005967	CPR18	522	0	0	0	NA	NA	NA	NA	NA
AGAP005968	CPR19	507	0	0	0	NA	NA	NA	NA	NA
AGAP001665	CPR2	776	0	0	0	NA	NA	NA	NA	NA
AGAP005969	CPR20	426	0	0	0	NA	NA	NA	NA	NA
AGAP005996	CPR21	995	0	0	0	NA	NA	NA	NA	NA
AGAP005997	CPR22	321	0	0	0	NA	NA	NA	NA	NA
AGAP005998	CPR23	608	0	0	0	NA	NA	NA	NA	NA
AGAP005999	CPR24	523	0	0	0	NA	NA	NA	NA	NA
AGAP006000	CPR25	315	0	0	0	NA	NA	NA	NA	NA
AGAP006001	CPR26	798	11.9503	20.9203	290.328	-0.657686	0.395698	-1.66209	0.0964942	0.311382
AGAP006003	CPR27	641	0	0	0	NA	NA	NA	NA	NA
AGAP006007	CPR28	351	0	0	0	NA	NA	NA	NA	NA
AGAP006008	CPR29	336	0	0	0	NA	NA	NA	NA	NA
AGAP001666	CPR3	773	0	0	0	NA	NA	NA	NA	NA
AGAP006009	CPR30	586	2.39882	0	16.6347	0.212963	0.314713	0.676689	0.498603	0.738012
AGAP006011	CPR31	303	0	0	0	NA	NA	NA	NA	NA
AGAP006012	CPR32	471	0	0	0	NA	NA	NA	NA	NA
AGAP006013	CPR33	444	0	0	0	NA	NA	NA	NA	NA
AGAP006864	CPR34	552	0	0	0	NA	NA	NA	NA	NA
AGAP006862	CPR35	369	0	0	0	NA	NA	NA	NA	NA
AGAP006861	CPR36	390	0	0	0	NA	NA	NA	NA	NA
AGAP006858	CPR37	390	0	0	0	NA	NA	NA	NA	NA
AGAP006857	CPR38	378	0	0	0	NA	NA	NA	NA	NA
AGAP006856	CPR39	387	0	0	0	NA	NA	NA	NA	NA
AGAP001667	CPR4	776	0	0	0	NA	NA	NA	NA	NA
AGAP006855	CPR40	390	0	0	0	NA	NA	NA	NA	NA
AGAP006854	CPR41	390	0	0	0	NA	NA	NA	NA	NA
AGAP006853	CPR42	372	0	0	0	NA	NA	NA	NA	NA
AGAP006852	CPR43	390	0	0	0	NA	NA	NA	NA	NA
AGAP006851	CPR44	390	0	0	0	NA	NA	NA	NA	NA
AGAP006850	CPR45	390	0	0	0	NA	NA	NA	NA	NA
AGAP006849	CPR46	699	0	0	0	NA	NA	NA	NA	NA
AGAP006848	CPR47	357	0	0	0	NA	NA	NA	NA	NA
AGAP006847	CPR48	390	0	0	0	NA	NA	NA	NA	NA
AGAP006846	CPR49	432	0	0	0	NA	NA	NA	NA	NA
AGAP001668	CPR5	741	0	0	0	NA	NA	NA	NA	NA
AGAP006845	CPR50	420	0	0	0	NA	NA	NA	NA	NA
AGAP006844	CPR51	432	0	0	0	NA	NA	NA	NA	NA
AGAP006843	CPR52	390	0	0	0	NA	NA	NA	NA	NA
AGAP006842	CPR53	432	0	0	0	NA	NA	NA	NA	NA
AGAP006841	CPR54	432	0	0	0	NA	NA	NA	NA	NA
AGAP006837	CPR55	459	0	0	0	NA	NA	NA	NA	NA
AGAP006833	CPR56	507	0	0	0	NA	NA	NA	NA	NA
AGAP006831	CPR57	722	0	0	0	NA	NA	NA	NA	NA
AGAP006830	CPR58	859	4.45424	0	43.6817	4.89647	0.540317	9.06223	1.28e-19	5.52e-18
AGAP006829	CPR59	1529	54.9568	2.40883	996.9	3.98835	0.412039	9.67955	3.68e-22	2.13e-20
AGAP001669	CPR6	828	0	43.2443	389.063	-7.36062	0.484462	-15.1934	3.91e-52	3.07e-49
AGAP006828	CPR60	770	0	0	0	NA	NA	NA	NA	NA
AGAP007040	CPR61	453	0	0	0	NA	NA	NA	NA	NA
AGAP007042	CPR62	701	0	0	0	NA	NA	NA	NA	NA
AGAP006866	CPR63	613	0	0	0	NA	NA	NA	NA	NA
AGAP006865	CPR64	834	0	0	0	NA	NA	NA	NA	NA
AGAP006863	CPR65	363	0	0	0	NA	NA	NA	NA	NA
AGAP006859	CPR66	369	0	0	0	NA	NA	NA	NA	NA
AGAP006839	CPR67	836	0	0	0	NA	NA	NA	NA	NA
AGAP006838	CPR68	788	0	0	0	NA	NA	NA	NA	NA
AGAP006834	CPR69	814	0	0	0	NA	NA	NA	NA	NA
AGAP002612	CPR7	396	0	0	0	NA	NA	NA	NA	NA
AGAP006283	CPR70	908	4.46707	0	46.086	4.75142	0.554217	8.57321	1.01e-17	3.66e-16
AGAP006321	CPR71	699	0	0	0	NA	NA	NA	NA	NA
AGAP006597	CPR72	417	0	0	0	NA	NA	NA	NA	NA
AGAP009868	CPR73	811	0	0	0	NA	NA	NA	NA	NA
AGAP009869	CPR74	485	0	0	0	NA	NA	NA	NA	NA
AGAP009871	CPR75	746	0	0	0	NA	NA	NA	NA	NA
AGAP009874	CPR76	845	0	0	0	NA	NA	NA	NA	NA
AGAP009875	CPR77	622	0	0	0	NA	NA	NA	NA	NA
AGAP009876	CPR78	414	0	0	0	NA	NA	NA	NA	NA
AGAP009877	CPR79	1355	3.47065	14.3759	267.604	-0.230921	0.420199	-0.549551	0.582628	0.790583
AGAP002613	CPR8	774	0	0	0	NA	NA	NA	NA	NA
AGAP009878	CPR80	863	0	0	0	NA	NA	NA	NA	NA
AGAP009879	CPR81	698	52.5678	186.213	1832.76	-1.68934	0.221293	-7.63397	2.28e-14	5.18e-13
AGAP010095	CPR82	819	0	0	0	NA	NA	NA	NA	NA
AGAP010098	CPR83	597	0	0	0	NA	NA	NA	NA	NA
AGAP010100	CPR84	536	0	0	0	NA	NA	NA	NA	NA
AGAP010101	CPR85	543	0	0	0	NA	NA	NA	NA	NA
AGAP010103	CPR86	399	0	0	0	NA	NA	NA	NA	NA
AGAP010104	CPR87	399	0	0	0	NA	NA	NA	NA	NA
AGAP010105	CPR88	375	0	0	0	NA	NA	NA	NA	NA
AGAP010106	CPR89	399	0	0	0	NA	NA	NA	NA	NA
AGAP002726	CPR9	846	1.90328	7.96021	92.0934	-0.276824	0.451057	-0.613723	0.539398	0.763857
AGAP010107	CPR90	399	0	0	0	NA	NA	NA	NA	NA
AGAP010108	CPR91	375	0	0	0	NA	NA	NA	NA	NA
AGAP010112	CPR92	678	0	0	0	NA	NA	NA	NA	NA
AGAP010113	CPR93	773	0	0	0	NA	NA	NA	NA	NA
AGAP010114	CPR94	773	0	0	0	NA	NA	NA	NA	NA
AGAP010117	CPR95	726	0	0	0	NA	NA	NA	NA	NA
AGAP010119	CPR96	684	0	0	0	NA	NA	NA	NA	NA
AGAP010120	CPR97	801	0	0	0	NA	NA	NA	NA	NA
AGAP010124	CPR98	697	0	0	0	NA	NA	NA	NA	NA
AGAP010127	CPR99	773	0	0	0	NA	NA	NA	NA	NA
AGAP005696	CPTC1	381	0	0	0	NA	NA	NA	NA	NA
AGAP005695	CPTC2	357	0	0	0	NA	NA	NA	NA	NA
AGAP005697	CPTC3	384	0	0	0	NA	NA	NA	NA	NA
AGAP005698	CPTC4	384	0	0	0	NA	NA	NA	NA	NA
AGAP001958	CRY1	2607	96.4053	102.002	5750.28	-0.00917276	0.167686	-0.0547019	0.956376	0.983749
AGAP004261	CRY2	3883	32.7128	21.7141	2346.99	0.519009	0.489211	1.06091	0.288731	0.607467
AGAP003675	CRZ	1256	0	0	0	NA	NA	NA	NA	NA
AGAP004811	CTL1	945	0	0	0	NA	NA	NA	NA	NA
AGAP009316	CTL10	930	1.05901	5.35241	64.9645	-0.381385	0.482571	-0.79032	0.429341	0.738012
AGAP010709	CTL2	552	0	0	0	NA	NA	NA	NA	NA
AGAP004810	CTL3	687	0	0	0	NA	NA	NA	NA	NA
AGAP005335	CTL4	774	0	0	0	NA	NA	NA	NA	NA
AGAP000443	CTL5	7515	18.7706	25.2632	3655.84	-0.327909	0.397542	-0.824842	0.409461	0.724621
AGAP006267	CTL6	1891	23.4095	22.919	976.433	0.103417	0.13095	0.789746	0.429676	0.738012
AGAP000940	CTL7	2760	36.3936	29.3357	2027.2	0.366702	0.305188	1.20156	0.229533	0.536928
AGAP003625	CTL8	883	0	0	0	NA	NA	NA	NA	NA
AGAP002625	CTL9	1275	1.50118	4.50867	83.6577	-0.23932	0.45849	-0.521974	0.601688	0.800777
AGAP010196	CTLGA1	660	17.9171	29.2537	346.448	-0.556392	0.383917	-1.44925	0.147268	0.408076
AGAP006430	CTLGA2	908	0	0	0	NA	NA	NA	NA	NA
AGAP010193	CTLGA3	864	30.7472	53.211	804.683	-0.675723	0.277494	-2.43509	0.0148881	0.0787756
AGAP007411	CTLMA1	587	0	0	0	NA	NA	NA	NA	NA
AGAP005334	CTLMA2	749	0	0	0	NA	NA	NA	NA	NA
AGAP007412	CTLMA3	516	7.88338	35.5275	245.27	-2.02112	0.229222	-8.81733	1.17e-18	4.72e-17
AGAP007407	CTLMA4	751	0	0	0	NA	NA	NA	NA	NA
AGAP007410	CTLMA5	538	0	0	0	NA	NA	NA	NA	NA
AGAP005332	CTLMA6	1716	0	0.731189	13.6485	-0.212605	0.314521	-0.675962	0.499065	0.738012
AGAP010708	CTLMA7	375	0	0	0	NA	NA	NA	NA	NA
AGAP007408	CTLMA8	495	0	0	0	NA	NA	NA	NA	NA
AGAP002911	CTLMA9	468	0	0	0	NA	NA	NA	NA	NA
AGAP000929	CTLSE1	3408	4.52138	5.21224	367.476	-0.12808	0.319267	-0.40117	0.688295	0.852504
AGAP000123	CTLSE2	2961	0	0	0	NA	NA	NA	NA	NA
AGAP007497	CUSOD1	507	1169.42	835.888	11390.7	0.550939	0.161949	3.40194	0.000669096	0.00558846
AGAP005234	CUSOD2	1713	228.945	258.424	9303.53	-0.0948812	0.211805	-0.447964	0.654179	0.832648
AGAP010347	CUSOD3	1387	268.515	281.096	8507.11	0.0109582	0.24223	0.0452388	0.963917	0.986341
AGAP005655	CYC	2293	12.038	11.5289	600.657	0.125787	0.297072	0.423423	0.671987	0.842428
AGAP003065	CYP11179	1575	0	0	0	NA	NA	NA	NA	NA
AGAP008022	CYP12F1	1569	0	0	0	NA	NA	NA	NA	NA
AGAP008020	CYP12F2	1899	8.61975	7.08592	333.291	0.35225	0.14897	2.36457	0.0180509	0.0916465
AGAP008019	CYP12F3	1572	0	2.2512	38.4127	-4.7453	0.545503	-8.69894	3.35e-18	1.27e-16
AGAP008018	CYP12F4	1622	51.5611	23.3355	1363.86	1.18781	0.187461	6.33628	2.35e-10	4.16e-09
AGAP005658	CYP15B1	1494	0	0	0	NA	NA	NA	NA	NA
AGAP006082	CYP301A1	1927	13.207	11.7508	536.277	0.235325	0.189756	1.24015	0.214922	0.515823
AGAP005992	CYP302A1	1743	0	0	0	NA	NA	NA	NA	NA
AGAP010077	CYP303A1	1593	0	0	0	NA	NA	NA	NA	NA
AGAP003066	CYP304B1	1614	18.8071	4.78975	425.809	1.66841	0.474026	3.51966	0.000432101	0.00384076
AGAP003067	CYP304C1	1985	11.1254	13.4433	542.415	-0.196175	0.133623	-1.46812	0.142071	0.39896
AGAP005656	CYP305A1	1898	0	2.45579	50.4164	-4.34029	0.582246	-7.45439	9.03e-14	1.93e-12
AGAP005657	CYP305A3	1527	0	0	0	NA	NA	NA	NA	NA
AGAP005660	CYP305A4	1575	0	0.843509	14.6234	-0.212726	0.314592	-0.676194	0.498918	0.738012
AGAP004665	CYP306A1	1743	0	0	0	NA	NA	NA	NA	NA
AGAP001039	CYP307A1	1815	0	0	0	NA	NA	NA	NA	NA
AGAP008682	CYP307B1	1617	0	0	0	NA	NA	NA	NA	NA
AGAP002429	CYP314A1	1748	0.574061	0.844474	27.1837	-0.0365123	0.315093	-0.115878	0.907749	0.962777
AGAP000284	CYP315A1	1574	1.12157	2.99647	70.811	-0.221315	0.462972	-0.478031	0.632628	0.820577
AGAP002211	CYP325A1	1518	0	0	0	NA	NA	NA	NA	NA
AGAP002209	CYP325A2	1518	0	0	0	NA	NA	NA	NA	NA
AGAP002208	CYP325A3	1534	0	0	0	NA	NA	NA	NA	NA
AGAP002210	CYP325B1	1500	0	0	0	NA	NA	NA	NA	NA
AGAP002207	CYP325C1	1488	0	2.94389	47.5437	-4.9718	0.539536	-9.21495	3.11e-20	1.44e-18
AGAP002205	CYP325C2	1497	0	9.63977	156.732	-6.42431	0.497448	-12.9145	3.73e-38	9.48e-36
AGAP009696	CYP325C3	1674	0	0	0	NA	NA	NA	NA	NA
AGAP002206	CYP325D1	1305	27.2356	125.449	2186.97	-2.028	0.258763	-7.83727	4.6e-15	1.15e-13
AGAP002203	CYP325D2	1509	1194.91	2659.92	64313.1	-1.02768	0.247973	-4.14433	3.41e-05	0.000374768
AGAP002202	CYP325E1	1877	2.51367	1.58562	85.9097	0.646998	0.397976	1.62572	0.104009	0.326391
AGAP002197	CYP325F1	1107	4.51555	2.79125	88.8838	0.0987535	0.430451	0.229419	0.818543	0.922107
AGAP002195	CYP325F2	1943	156.585	242.405	8578.08	-0.528861	0.305988	-1.72837	0.0839214	0.284416
AGAP002196	CYP325G1	1572	1211.8	2059.93	56862.5	-0.611007	0.423465	-1.44287	0.149056	0.410974
AGAP002138	CYP325H1	1512	74.299	106.889	3029.12	-0.408255	0.411825	-0.99133	0.321524	0.644761
AGAP001443	CYP325J1	1215	84.7704	77.9749	2205.62	0.187562	0.204482	0.917256	0.359009	0.680579
AGAP002555	CYP325K1	1515	22.8287	35.6669	984.409	-0.536783	0.258044	-2.0802	0.037507	0.160333
AGAP003522	CYP329A1	1730	17.3176	11.1223	551.831	0.704816	0.144528	4.87668	1.08e-06	1.43e-05
AGAP005774	CYP49A1	1811	23.6322	12.5374	732.642	0.85935	0.402977	2.1325	0.0329656	0.145478
AGAP003608	CYP4AA1	1809	0	0	0	NA	NA	NA	NA	NA
AGAP002417	CYP4AR1	1864	384.471	194.747	12118.7	1.04102	0.135042	7.70891	1.27e-14	3.02e-13
AGAP000194	CYP4C25	1665	0	0	0	NA	NA	NA	NA	NA
AGAP000192	CYP4C26	1479	0	0	0	NA	NA	NA	NA	NA
AGAP009246	CYP4C27	1924	20.9322	19.4853	866.774	0.168632	0.226788	0.743564	0.45714	0.738012
AGAP010414	CYP4C28	1617	0	0	0	NA	NA	NA	NA	NA
AGAP009240	CYP4C35	1779	7.20042	4.15003	225.853	0.831101	0.250532	3.31734	0.00090878	0.00739996
AGAP009241	CYP4C36	1661	0	0	0	NA	NA	NA	NA	NA
AGAP000193	CYP4C37	1647	0	0	0	NA	NA	NA	NA	NA
AGAP002418	CYP4D15	1848	233.734	186.418	8648.29	0.377943	0.24607	1.53591	0.124559	0.3701
AGAP013241	CYP4D16	1533	15.8982	3.62869	338.374	2.15782	0.185803	11.6135	3.52e-31	5.1e-29
AGAP012957	CYP4D17	1695	44.7189	17.1136	1178.97	1.42349	0.185834	7.66002	1.86e-14	4.3e-13
AGAP002419	CYP4D22	1839	54.4493	55.1026	2246.48	0.0541196	0.233561	0.231715	0.816759	0.921399
AGAP001076	CYP4G16	2757	36.4754	113.73	4547.61	-1.41306	0.383078	-3.68871	0.000225393	0.00213229
AGAP000877	CYP4G17	1927	0	0	0	NA	NA	NA	NA	NA
AGAP001861	CYP4H14	1518	0	0	0	NA	NA	NA	NA	NA
AGAP001864	CYP4H15	1533	7.77624	0.734479	151.256	0.444102	0.460903	0.963548	0.335272	0.657209
AGAP008356	CYP4H16	1815	0	0	0	NA	NA	NA	NA	NA
AGAP008358	CYP4H17	1512	178.758	113.102	4955.98	0.719285	0.196476	3.66093	0.000251297	0.00235036
AGAP028019	CYP4H18	1571	0	0	0	NA	NA	NA	NA	NA
AGAP000088	CYP4H19	1625	0.891964	1.23251	37.9655	-0.0309688	0.315236	-0.0982401	0.921742	0.969158
AGAP013490	CYP4H24	1658	0.806964	1.36904	39.6571	-0.050693	0.31525	-0.160802	0.872249	0.946671
AGAP013305	CYP4H25	1717	0.616894	0	11.7146	0.212357	0.314349	0.675544	0.49933	0.738012
AGAP013224	CYP4H26	1524	0	0	0	NA	NA	NA	NA	NA
AGAP008552	CYP4H27	1602	0	1.36176	23.8848	-0.213385	0.31498	-0.677457	0.498116	0.738012
AGAP006049	CYP4J10	1571	1.71513	0	29.8003	0.213613	0.315103	0.677916	0.497825	0.738012
AGAP006048	CYP4J5	1599	1.05755	0	18.7023	0.213128	0.314812	0.677	0.498406	0.738012
AGAP006047	CYP4J9	1518	0	0	0	NA	NA	NA	NA	NA
AGAP002416	CYP4K2	1530	16.6334	14.6722	532.125	0.226282	0.332638	0.680264	0.496337	0.738012
AGAP002862	CYP6AA1	1959	47.3271	67.1576	2487.41	-0.426357	0.13464	-3.16663	0.00154215	0.0115667
AGAP013128	CYP6AA2	1559	21.6454	22.4416	763.563	0.0168612	0.238044	0.0708322	0.943531	0.97835
AGAP002870	CYP6AD1	1503	0	0	0	NA	NA	NA	NA	NA
AGAP011028	CYP6AF1	1503	0	0	0	NA	NA	NA	NA	NA
AGAP011029	CYP6AF2	1503	1.4978	0	25.9064	4.0373	0.577414	6.99203	2.71e-12	5.24e-11
AGAP003343	CYP6AG1	1648	21.574	31.3527	969.463	-0.444656	0.228243	-1.94817	0.0513951	0.203137
AGAP013511	CYP6AG2	2739	6.7347	23.4846	911.576	-1.58324	0.336627	-4.70324	2.56e-06	3.27e-05
AGAP007480	CYP6AH1	1650	29.5405	32.0436	1138.13	-0.0247752	0.404045	-0.061318	0.951106	0.9813
AGAP010966	CYP6AJ1	1608	0	0	0	NA	NA	NA	NA	NA
AGAP010961	CYP6AK1	1629	396.388	65.3456	8566.39	2.56779	0.248407	10.337	4.79e-25	3.67e-23
AGAP008209	CYP6M1	1609	33.1048	19.1422	944.713	0.846084	0.200662	4.21646	2.48e-05	0.00027816
AGAP008212	CYP6M2	1551	5.7484	0	100.703	5.09166	0.564482	9.02006	1.88e-19	7.9e-18
AGAP008213	CYP6M3	1817	61.9455	44.889	2175.87	0.524202	0.215449	2.43307	0.0149716	0.079084
AGAP008214	CYP6M4	1793	0	8.02272	156.019	-6.40199	0.498891	-12.8324	1.08e-37	2.54e-35
AGAP008210	CYP6N1	426	44.7218	25.2759	332.376	0.597399	0.58577	1.01985	0.307799	0.629682
AGAP008206	CYP6N2	1564	38.6323	21.4725	1062.52	0.804773	0.438675	1.83455	0.0665717	0.242883
AGAP002868	CYP6P1	1571	6.01992	6.34813	215.757	-0.00305405	0.264807	-0.0115331	0.990798	0.996535
AGAP002869	CYP6P2	1811	26.6819	41.5661	1368.67	-0.557999	0.152709	-3.65399	0.000258191	0.00240154
AGAP002865	CYP6P3	1648	5746.85	6153.99	218104	-0.0275757	0.172809	-0.159573	0.873218	0.947192
AGAP002867	CYP6P4	1521	110.347	161.302	4564.12	-0.448062	0.328681	-1.36321	0.172815	0.451487
AGAP002866	CYP6P5	1530	53.0153	18.8952	1231.35	1.37033	0.395438	3.46536	0.000529525	0.00458126
AGAP008205	CYP6R1	1500	1.04062	0	17.2636	0.213019	0.314747	0.676795	0.498536	0.738012
AGAP008204	CYP6S1	1497	5.54788	8.51082	233.21	-0.512553	0.293672	-1.74533	0.0809283	0.277111
AGAP008203	CYP6S2	1515	0	0	0	NA	NA	NA	NA	NA
AGAP008208	CYP6Y1	1515	5.70913	3.569	158.443	0.678191	0.378535	1.79162	0.0731941	0.259208
AGAP008207	CYP6Y2	1560	0.619419	0.782437	23.8134	-0.0202803	0.315023	-0.0643772	0.94867	0.98045
AGAP008219	CYP6Z1	1584	2280.9	1276.72	63371.9	0.871095	0.26007	3.34946	0.000809694	0.00666228
AGAP008218	CYP6Z2	1713	71.152	3.99111	1492.07	3.25848	0.521521	6.24803	4.16e-10	7.29e-09
AGAP008217	CYP6Z3	1552	12.868	2.48742	273.996	1.98776	0.489629	4.05973	4.91e-05	0.000524919
AGAP002894	CYP6Z4	1497	0	0	0	NA	NA	NA	NA	NA
AGAP012291	CYP9J3	816	73.2549	57.0341	1185.97	0.420728	0.21599	1.94791	0.0514263	0.203137
AGAP012292	CYP9J4	1917	66.6859	108.625	3718.64	-0.623694	0.1302	-4.79026	1.67e-06	2.18e-05
AGAP012296	CYP9J5	1793	84.2985	21.4096	2142.43	1.97812	0.226387	8.73779	2.38e-18	9.1e-17
AGAP000818	CYP9K1	1936	0	0	0	NA	NA	NA	NA	NA
AGAP012295	CYP9L1	1602	17.1482	54.5081	1262.78	-1.5663	0.160021	-9.78809	1.27e-22	7.95e-21
AGAP012294	CYP9L2	1617	35.6412	77.1537	2012.08	-1.01556	0.199272	-5.09632	3.46e-07	4.88e-06
AGAP012293	CYP9L3	942	5.0656	28.2752	344.058	-2.31304	0.242789	-9.52695	1.62e-21	8.86e-20
AGAP009363	CYP9M1	1940	3.23812	4.19267	160.737	-0.276925	0.313115	-0.884422	0.376468	0.69765
AGAP009375	CYP9M2	768	10.0275	10.8081	177.563	-0.0280587	0.424307	-0.0661282	0.947276	0.979966
AGAP028387	CYTB	1137	1.1277	0	14.1808	0.212715	0.314564	0.67622	0.498901	0.738012
AGAP008350	DBLOX	4146	5.24141	6.47454	540.636	-0.223356	0.206056	-1.08396	0.278382	0.595157
AGAP011552	DEBCL	837	16.964	17.8301	324.028	0.00221885	0.183891	0.0120661	0.990373	0.996513
AGAP011294	DEF1	309	14.6981	80.0855	321.852	-1.76297	0.542909	-3.24727	0.00116518	0.00909439
AGAP004632	DEF2	282	0	19.3524	59.2859	-4.95358	0.552003	-8.97383	2.86e-19	1.18e-17
AGAP007199	DEF3	204	0	0	0	NA	NA	NA	NA	NA
AGAP005416	DEF4	751	0	0	0	NA	NA	NA	NA	NA
AGAP007200	DEF5	207	0	0	0	NA	NA	NA	NA	NA
AGAP001382	DH31	817	0	0	0	NA	NA	NA	NA	NA
AGAP003269	DH44	1289	0	0	0	NA	NA	NA	NA	NA
AGAP004101	Dnmt2	1063	0	1.19163	13.8922	-0.212636	0.31454	-0.676023	0.499026	0.738012
AGAP010083	DOME	3297	30.845	32.4048	2323.19	0.00443276	0.10418	0.0425491	0.966061	0.987281
AGAP009978	DUOX	4428	4.60099	4.58197	451.271	0.061839	0.364974	0.169434	0.865455	0.943826
AGAP010437	ECH	276	0	0	0	NA	NA	NA	NA	NA
AGAP012211	EcR	1431	10.5405	14.8186	400.831	-0.381843	0.391497	-0.97534	0.329391	0.65234
AGAP008819	EGFR	5952	11.7826	12.9352	1635.82	-0.0614917	0.170704	-0.360224	0.71868	0.866962
AGAP007062	ETH	825	0	0	0	NA	NA	NA	NA	NA
AGAP007173	FADD	924	5.06873	5.76467	111.443	-0.108169	0.236291	-0.45778	0.647111	0.829777
AGAP028293	Flavo-1	115	0	0	0	NA	NA	NA	NA	NA
AGAP007249	Flightin	1126	0	0	0	NA	NA	NA	NA	NA
AGAP005518	FMRF	1269	0	0	0	NA	NA	NA	NA	NA
AGAP008844	GALE1	1478	19.2455	17.5756	607.706	0.203989	0.176492	1.1558	0.247762	0.558875
AGAP000341	GALE2	1023	27.029	14.7268	474.595	0.765779	0.477891	1.60241	0.109064	0.33726
AGAP004934	GALE3	3819	14.8392	15.5767	1293.83	0.0066711	0.130183	0.0512439	0.959131	0.984584
AGAP011278	GALE4	462	0	0	0	NA	NA	NA	NA	NA
AGAP011287	GALE5	660	59.7204	8.08394	511.477	2.78557	0.297053	9.37734	6.77e-21	3.44e-19
AGAP004806	GALE6	979	0	0	0	NA	NA	NA	NA	NA
AGAP004807	GALE7	610	0	0	0	NA	NA	NA	NA	NA
AGAP012529	GALE8	572	0	0	0	NA	NA	NA	NA	NA
AGAP013132	GALE9	546	0	0	0	NA	NA	NA	NA	NA
AGAP008645	GAM1	648	0	25.0429	177.222	-0.865166	0.524069	-1.65086	0.0987669	0.3159
AGAP000803	GLURIIa	2996	1.77336	0	60.5999	5.28282	0.528537	9.99518	1.6e-23	1.12e-21
AGAP000801	GLURIIb	2877	0	0	0	NA	NA	NA	NA	NA
AGAP000798	GLURIIc	2739	0	0	0	NA	NA	NA	NA	NA
AGAP002797	GLURIId	2937	0	0	0	NA	NA	NA	NA	NA
AGAP012447	GLURIIe	2799	0	0	0	NA	NA	NA	NA	NA
AGAP006761	GNBPA1	1556	1.18231	2.77456	67.2372	-0.189045	0.458799	-0.412042	0.680309	0.848178
AGAP012409	GNBPA2	1353	13.4877	17.3767	465.877	-0.256322	0.364641	-0.702942	0.482092	0.738012
AGAP004455	GNBPB1	1570	9.04851	147.619	2674.33	-3.77335	0.255789	-14.7518	3e-49	1.88e-46
AGAP002798	GNBPB2	1176	0	0	0	NA	NA	NA	NA	NA
AGAP002799	GNBPB3	1219	0	0	0	NA	NA	NA	NA	NA
AGAP002796	GNBPB4	1245	0	0	0	NA	NA	NA	NA	NA
AGAP004456	GNBPB5	1140	0	0	0	NA	NA	NA	NA	NA
AGAP007136	GPR5HT1A	1695	0	0	0	NA	NA	NA	NA	NA
AGAP011481	GPR5HT1B	1335	0	1.16101	17.0606	-0.212968	0.314735	-0.676658	0.498623	0.738012
AGAP002232	GPR5HT2A	2310	12.9963	20.2962	850.507	-0.55496	0.205229	-2.7041	0.00684887	0.0414855
AGAP004223	GPR5HT7	1428	23.01	15.6662	617.655	0.619036	0.158859	3.89677	9.75e-05	0.000990956
AGAP000445	GPRADS	1617	0	0	0	NA	NA	NA	NA	NA
AGAP003658	GPRALS1	1261	0	0	0	NA	NA	NA	NA	NA
AGAP001773	GPRALS2	2950	0.321258	2.39417	87.2199	-0.459099	0.486806	-0.943084	0.345638	0.668226
AGAP010486	GPRALS3	1515	11.4684	13.5606	421.515	-0.164324	0.219338	-0.74918	0.453749	0.738012
AGAP004272	GPRBOS	3319	46.3659	67.392	4183.84	-0.461335	0.133678	-3.45109	0.000558323	0.00479079
AGAP009770	GPRCAL1	1047	0	5.46777	62.2976	-4.39381	0.585195	-7.50829	5.99e-14	1.3e-12
AGAP001175	GPRCAL2	1284	0	0	0	NA	NA	NA	NA	NA
AGAP003654	GPRCAL3	2463	0.792193	0	21.5795	0.213301	0.314916	0.677327	0.498199	0.738012
AGAP001022	GPRCCK1	2021	0	1.21914	26.7923	-4.29154	0.561711	-7.64012	2.17e-14	4.95e-13
AGAP001379	GPRCCK2	1506	0	0	0	NA	NA	NA	NA	NA
AGAP003972	GPRCIR	4998	10.0324	8.48547	1031.53	0.305147	0.215218	1.41785	0.156234	0.422687
AGAP005464	GPRDIH1	1673	4.3963	12.6932	314.549	-1.41725	0.194871	-7.27274	3.52e-13	7.22e-12
AGAP005465	GPRDIH2	1751	0	14.6319	277.942	-7.20448	0.474147	-15.1946	3.84e-52	3.07e-49
AGAP004613	GPRDOP1	1128	12.2602	17.4324	371.165	-0.423529	0.174147	-2.43201	0.0150151	0.0791438
AGAP000667	GPRDOP2	1509	0	0	0	NA	NA	NA	NA	NA
AGAP004453	GPRDOP3	1605	0	0	0	NA	NA	NA	NA	NA
AGAP004035	GPRFSH	2880	0	0	0	NA	NA	NA	NA	NA
AGAP011379	GPRFZ1	2021	5.54385	4.74821	231.491	0.235842	0.465251	0.506914	0.612215	0.807001
AGAP010442	GPRFZ2	2966	11.835	12.6941	809.832	-0.0282064	0.21284	-0.132524	0.89457	0.957002
AGAP000168	GPRFZ3	1878	0	0	0	NA	NA	NA	NA	NA
AGAP008871	GPRFZ4	1851	10.1849	7.82449	372.933	0.445649	0.169652	2.62685	0.008618	0.0505743
AGAP010281	GPRGBB1	2717	44.5496	76.2079	3627.32	-0.690954	0.159691	-4.32683	1.51e-05	0.000175789
AGAP004595	GPRGBB2	4002	8.41808	9.80465	808.031	-0.144172	0.299441	-0.481471	0.630182	0.818541
AGAP009514	GPRGBB3	3348	0.305269	1.93041	81.6267	-0.416172	0.480349	-0.866395	0.386274	0.705744
AGAP003076	GPRGHP1	2356	2.69391	0	72.6476	5.5391	0.518653	10.6798	1.27e-26	1.17e-24
AGAP003244	GPRGHP2	1432	0	2.32831	36.2975	-4.31608	0.572968	-7.53286	4.96e-14	1.08e-12
AGAP000658	GPRGHP3	1482	6.26076	7.7898	231.059	-0.232035	0.276785	-0.838321	0.40185	0.720732
AGAP002156	GPRGNR1	1467	0	0	0	NA	NA	NA	NA	NA
AGAP001558	GPRGNR2	1839	4.71951	4.28192	184.657	0.191149	0.352621	0.54208	0.587764	0.793321
AGAP001532	GPRGNR3	1281	0	0	0	NA	NA	NA	NA	NA
AGAP001807	GPRGPH	2347	0	0	0	NA	NA	NA	NA	NA
AGAP011452	GPRGRP1	894	0	0	0	NA	NA	NA	NA	NA
AGAP003631	GPRGRP2	1368	0	0.878434	13.161	-0.212537	0.314482	-0.675834	0.499146	0.738012
AGAP002566	GPRHIS	2466	30.3418	32.6999	1727.9	-0.0353663	0.171026	-0.206789	0.836174	0.929335
AGAP010851	GPRLKK	1686	18.9612	17.5087	685.342	0.187715	0.140151	1.33937	0.180449	0.462196
AGAP010513	GPRMAC1	1989	0	0	0	NA	NA	NA	NA	NA
AGAP004675	GPRMAC2	2928	0	0	0	NA	NA	NA	NA	NA
AGAP006156	GPRMGL1	765	2.04044	8.19622	85.3759	-0.308737	0.46737	-0.660584	0.508879	0.743917
AGAP008644	GPRMGL2	2310	1.55475	5.41068	176.431	-1.62507	0.283366	-5.73488	9.76e-09	1.54e-07
AGAP012578	GPRMGL3	642	10.5842	15.2869	183.873	-0.435941	0.248743	-1.75258	0.0796749	0.274718
AGAP002891	GPRMGL4	4939	37.7005	23.2938	3373.14	0.758392	0.135527	5.59586	2.2e-08	3.35e-07
AGAP005034	GPRMGL5	3156	1.10708	1.06419	76.1693	0.127978	0.299831	0.426833	0.669501	0.841351
AGAP006215	GPRMTH1	1542	0	0	0	NA	NA	NA	NA	NA
AGAP006216	GPRMTH2	2141	0	1.93997	44.9498	-4.91142	0.541109	-9.07658	1.12e-19	4.91e-18
AGAP009453	GPRMTH3	1803	8.22167	8.46081	334.424	0.0261357	0.285366	0.0915866	0.927027	0.972018
AGAP006218	GPRMTH4	2214	8.77948	15.9266	605.273	-0.770662	0.166469	-4.62945	3.67e-06	4.6e-05
AGAP004025	GPRMTH5	1482	12.4248	16.9515	483.856	-0.361832	0.193623	-1.86875	0.0616581	0.229765
AGAP004026	GPRMTH6	2761	9.53932	13.0541	693.924	-0.357649	0.240519	-1.48699	0.137018	0.391271
AGAP011643	GPRMTHL7	1467	2.7792	1.15717	65.0586	0.206995	0.458564	0.451399	0.651702	0.832152
AGAP001499	GPRMTN	2011	13.611	10.4892	543.024	0.44212	0.202431	2.18405	0.0289588	0.13226
AGAP001862	GPRNNA1	1482	0	0	0	NA	NA	NA	NA	NA
AGAP000369	GPRNNA10	1539	0	0	0	NA	NA	NA	NA	NA
AGAP004829	GPRNNA11	1425	0	2.02781	31.4056	-4.33561	0.565845	-7.66217	1.83e-14	4.26e-13
AGAP011942	GPRNNA13	960	0	0	0	NA	NA	NA	NA	NA
AGAP011941	GPRNNA14	468	0	0	0	NA	NA	NA	NA	NA
AGAP011179	GPRNNA15	954	0	0	0	NA	NA	NA	NA	NA
AGAP012427	GPRNNA16	735	6.92522	1.8523	72.9336	0.307491	0.465596	0.660424	0.508982	0.743917
AGAP005001	GPRNNA17	1455	5.08065	7.71813	206.892	-0.493384	0.311842	-1.58216	0.113613	0.346321
AGAP005002	GPRNNA18	1595	1.28156	5.70834	121.559	-0.310244	0.457671	-0.677875	0.497851	0.738012
AGAP000606	GPRNNA19	1911	0.991849	2.43044	71.901	-0.0840322	0.315403	-0.266428	0.78991	0.906538
AGAP002886	GPRNNA2	1596	4.38266	6.07188	184.524	-0.36745	0.351223	-1.0462	0.295469	0.614776
AGAP004222	GPRNNA20	1605	29.6468	29.3335	1055.53	0.0921251	0.237946	0.387168	0.698632	0.856935
AGAP005681	GPRNNA21	969	32.7631	30.5293	682.291	0.167433	0.224622	0.745397	0.456032	0.738012
AGAP002888	GPRNNA3	3708	15.2491	18.2991	1378.16	-0.185878	0.293079	-0.634226	0.525933	0.755357
AGAP004034	GPRNNA4	1535	0	0	0	NA	NA	NA	NA	NA
AGAP001561	GPRNNA5	1455	0	0	0	NA	NA	NA	NA	NA
AGAP002679	GPRNNA6	1722	0	0	0	NA	NA	NA	NA	NA
AGAP003335	GPRNNA7	2589	13.7541	20.1327	968.042	-0.413462	0.463058	-0.892895	0.371913	0.694119
AGAP009007	GPRNNB1	4011	0.870986	2.44615	145.345	-0.201559	0.437915	-0.460271	0.645321	0.828479
AGAP009661	GPRNNB2	1239	13.395	13.2756	368.173	0.0854321	0.171389	0.498468	0.618154	0.810515
AGAP001562	GPRNNB3	2088	2.90731	4.81907	178.787	-0.635329	0.217189	-2.92524	0.00344192	0.0232249
AGAP011090	GPRNND1	822	14.3062	14.1357	260.369	0.0928036	0.160614	0.577804	0.563396	0.779877
AGAP005060	GPRNND2	1724	11.2035	14.0591	484.946	-0.236979	0.304791	-0.777512	0.436857	0.738012
AGAP002881	GPRNPR1	3679	0	0	0	NA	NA	NA	NA	NA
AGAP008702	GPRNPR2	1658	8.2555	8.81201	314.44	-0.0257552	0.348529	-0.0738967	0.941093	0.977335
AGAP012164	GPRNPR4	948	0	0	0	NA	NA	NA	NA	NA
AGAP000351	GPRNPY1	1906	1.96353	1.80376	79.939	0.18097	0.320587	0.564495	0.572417	0.784647
AGAP004123	GPRNPY2	1303	0	0	0	NA	NA	NA	NA	NA
AGAP012378	GPRNPY3	1410	0	0	0	NA	NA	NA	NA	NA
AGAP000115	GPRNPY4	1251	0	0	0	NA	NA	NA	NA	NA
AGAP000045	GPROAR1	2819	15.7236	16.766	1017.49	-0.0211618	0.208725	-0.101386	0.919244	0.968262
AGAP012698	GPROAR2	627	0	0	0	NA	NA	NA	NA	NA
AGAP013149	GPROP1	1434	77.9708	308.434	6116.48	-0.528161	0.568836	-0.928494	0.353151	0.675213
AGAP007548	GPROP10	1703	2.72836	2.40708	97.899	0.239939	0.312006	0.76902	0.441881	0.738012
AGAP002443	GPROP11	1440	0	0	0	NA	NA	NA	NA	NA
AGAP002444	GPROP12	1302	0	0	0	NA	NA	NA	NA	NA
AGAP012982	GPROP3	1405	40.0202	111.653	2365.64	-0.129974	0.374995	-0.346603	0.728889	0.872528
AGAP012985	GPROP4	1253	50.1172	148.061	2755.51	-0.135922	0.373545	-0.36387	0.715955	0.865231
AGAP001162	GPROP5	1373	0	0	0	NA	NA	NA	NA	NA
AGAP001161	GPROP6	1340	0	8.88696	129.513	-5.95382	0.521478	-11.4172	3.43e-30	4.49e-28
AGAP002462	GPROP7	1125	0	0	0	NA	NA	NA	NA	NA
AGAP006126	GPROP8	1704	3.95974	19.41	437.175	-0.236405	0.408726	-0.578396	0.562997	0.779877
AGAP010089	GPROP9	1295	9.91435	18.9112	415.616	-0.410464	0.62183	-0.66009	0.509196	0.743917
AGAP001498	GPROPDR	1515	0	0	0	NA	NA	NA	NA	NA
AGAP008347	GPRRK	3846	1.88577	6.12536	338.473	-1.52116	0.310948	-4.89202	9.98e-07	1.33e-05
AGAP008625	GPRSMO	3503	2.46372	2.90409	208.98	-0.158115	0.198079	-0.79824	0.424731	0.738012
AGAP012268	GPRSMS	996	5.35303	4.26418	107.037	0.388923	0.229927	1.69151	0.0907402	0.299068
AGAP004850	GPRSTN	10632	6.34509	7.74252	1657.22	-0.202828	0.394304	-0.514394	0.606976	0.803281
AGAP002824	GPRTAK1	1476	11.189	13.6827	407.604	-0.211374	0.188223	-1.123	0.261439	0.57391
AGAP001592	GPRTAK2	1329	0	0	0	NA	NA	NA	NA	NA
AGAP002519	GPRTYR	1932	2.45412	1.91254	93.8044	0.386723	0.38445	1.00591	0.314457	0.636313
AGAP001962	GPRVPR1	2085	0.713001	0	16.4416	0.212949	0.314705	0.676663	0.49862	0.738012
AGAP001961	GPRVPR2	1188	6.18733	5.58054	156.306	0.215127	0.237186	0.906998	0.364408	0.686094
AGAP004247	GPXH1	1206	588.742	776.318	18314.7	-0.309351	0.202358	-1.52873	0.126331	0.373507
AGAP000804	GPXH2	178	22.1087	48.3138	138.072	-1.0078	0.232527	-4.33413	1.46e-05	0.000170692
AGAP004248	GPXH3	857	3.42377	0	33.6579	4.51508	0.555654	8.1257	4.45e-16	1.28e-14
AGAP004114	Gr1	1164	4.06161	16.2682	259.998	-1.83899	0.263276	-6.98504	2.85e-12	5.49e-11
AGAP009804	Gr10	1167	2.44858	0	32.7505	4.50752	0.554876	8.12348	4.53e-16	1.3e-14
AGAP009803	Gr11	1194	0	0	0	NA	NA	NA	NA	NA
AGAP009802	Gr12	1182	0	1.18641	15.3545	-0.212806	0.31464	-0.676348	0.498819	0.738012
AGAP002635	Gr13	1260	0	0	0	NA	NA	NA	NA	NA
AGAP006399	Gr14	1335	0	0	0	NA	NA	NA	NA	NA
AGAP003253	Gr15	1344	0	0	0	NA	NA	NA	NA	NA
AGAP003254	Gr16	1251	0	0	0	NA	NA	NA	NA	NA
AGAP003255	Gr17	1233	0	0	0	NA	NA	NA	NA	NA
AGAP003256	Gr18	1431	0	0	0	NA	NA	NA	NA	NA
AGAP002275	Gr2	1512	0	1.7693	29.0903	-4.27396	0.566731	-7.54143	4.65e-14	1.02e-12
AGAP003259	Gr20	1347	0	0	0	NA	NA	NA	NA	NA
AGAP003260	Gr21	1419	0	5.26888	81.343	-5.45703	0.532227	-10.2532	1.14e-24	8.62e-23
AGAP009999	Gr22	1404	1.49561	5.0639	100.441	-0.260009	0.456919	-0.569048	0.569323	0.783003
AGAP003098	Gr23	1458	1.47845	0	23.8402	0.213408	0.31498	0.677529	0.49807	0.738012
AGAP001915	Gr24	1374	0.892613	0	13.5643	0.212637	0.314518	0.676074	0.498994	0.738012
AGAP004727	Gr25	1290	0	0	0	NA	NA	NA	NA	NA
AGAP006717	Gr26	1338	0	14.79	214.504	-6.72295	0.494418	-13.5977	4.13e-42	1.39e-39
AGAP006716	Gr27	1224	0	0	0	NA	NA	NA	NA	NA
AGAP006713	Gr28	1805	3.13401	2.23841	108.713	0.537305	0.228582	2.3506	0.0187432	0.0943538
AGAP006874	Gr29	1248	0	0	0	NA	NA	NA	NA	NA
AGAP009858	Gr3	1125	0	0	0	NA	NA	NA	NA	NA
AGAP006875	Gr30	1269	0	0	0	NA	NA	NA	NA	NA
AGAP006876	Gr31	1251	0	0	0	NA	NA	NA	NA	NA
AGAP006877	Gr32	2349	0	0	0	NA	NA	NA	NA	NA
AGAP010195	Gr33	1332	0	1.13411	16.5731	-0.212925	0.31471	-0.676576	0.498675	0.738012
AGAP006450	Gr34	1290	0	0	0	NA	NA	NA	NA	NA
AGAP011915	Gr35	1356	0	0	0	NA	NA	NA	NA	NA
AGAP001123	Gr36	1215	0	0	0	NA	NA	NA	NA	NA
AGAP001117	Gr37	4971	0	0	0	NA	NA	NA	NA	NA
AGAP001114	Gr38	1218	0	0	0	NA	NA	NA	NA	NA
AGAP001119	Gr39	1284	0	0	0	NA	NA	NA	NA	NA
AGAP009857	Gr4	1269	0	0	0	NA	NA	NA	NA	NA
AGAP001120	Gr40	1182	0	0	0	NA	NA	NA	NA	NA
AGAP001122	Gr41	1266	0	0	0	NA	NA	NA	NA	NA
AGAP001115	Gr42	1314	0	0	0	NA	NA	NA	NA	NA
AGAP005047	Gr43	1287	0	0	0	NA	NA	NA	NA	NA
AGAP009256	Gr44	5046	0	0	0	NA	NA	NA	NA	NA
AGAP007757	Gr45	1370	0	0	0	NA	NA	NA	NA	NA
AGAP007756	Gr46	1332	0	0	0	NA	NA	NA	NA	NA
AGAP005514	Gr47	1485	0	0	0	NA	NA	NA	NA	NA
AGAP001170	Gr48	1206	0	0	0	NA	NA	NA	NA	NA
AGAP001169	Gr49	2202	0.81014	0	19.7299	0.213195	0.314853	0.677127	0.498325	0.738012
AGAP009853	Gr5	1326	0	0	0	NA	NA	NA	NA	NA
AGAP001171	Gr50	1215	0	0	0	NA	NA	NA	NA	NA
AGAP001172	Gr51	1251	0.891251	0	12.3312	0.212459	0.314411	0.675738	0.499207	0.738012
AGAP001173	Gr52	1215	3.29643	0	45.9577	4.89084	0.543308	9.00196	2.22e-19	9.23e-18
AGAP002633	Gr53	1293	0	0.913312	12.9173	-0.212502	0.314461	-0.675766	0.499189	0.738012
AGAP004313	Gr54	1155	0	1.19906	14.8935	-0.212756	0.31461	-0.676252	0.498881	0.738012
AGAP006917	Gr55	1158	5.62525	6.49652	156.047	-0.128416	0.228676	-0.561561	0.574415	0.785272
AGAP006143	Gr56	5502	0.290458	1.76186	123.112	-0.373618	0.464601	-0.804171	0.421298	0.734703
AGAP004716	Gr57	1365	0	0	0	NA	NA	NA	NA	NA
AGAP001125	Gr58	1230	0	0	0	NA	NA	NA	NA	NA
AGAP001137	Gr59	1149	1.18062	3.19785	55.0085	-0.233378	0.470083	-0.496461	0.619569	0.811243
AGAP009854	Gr6	1272	0	0	0	NA	NA	NA	NA	NA
AGAP001121	Gr60	1146	0	0	0	NA	NA	NA	NA	NA
AGAP009855	Gr7	1263	0	0	0	NA	NA	NA	NA	NA
AGAP009856	Gr8	1104	0	0	0	NA	NA	NA	NA	NA
AGAP009805	Gr9	12120	0	0.451683	59.9558	-0.214017	0.31535	-0.678667	0.497349	0.738012
AGAP009738	GRX3	754	62.414	82.1238	1211.72	-0.306995	0.257214	-1.19354	0.232658	0.540775
AGAP004164	GSTD1	2556	975.695	320.198	37612.3	1.52035	0.372909	4.07699	4.56e-05	0.000490329
AGAP004383	GSTD10	672	0	0	0	NA	NA	NA	NA	NA
AGAP004378	GSTD11	782	0	0	0	NA	NA	NA	NA	NA
AGAP004380	GSTD12	701	32.495	0	262.039	6.80704	0.499961	13.6151	3.26e-42	1.13e-39
AGAP004165	GSTD2	630	0	0	0	NA	NA	NA	NA	NA
AGAP004382	GSTD3	829	657.811	107.666	7180.17	2.54426	0.271435	9.37337	7.03e-21	3.54e-19
AGAP004381	GSTD4	639	5.72229	0	41.5879	4.68961	0.553673	8.47001	2.45e-17	8.4e-16
AGAP004173	GSTD5	651	0	0	0	NA	NA	NA	NA	NA
AGAP004379	GSTD6	915	0	0	0	NA	NA	NA	NA	NA
AGAP004163	GSTD7	1537	576.788	717.953	22111.2	-0.2376	0.196543	-1.20889	0.226705	0.533093
AGAP004171	GSTD8	675	0	0	0	NA	NA	NA	NA	NA
AGAP004172	GSTD9	651	0	0	0	NA	NA	NA	NA	NA
AGAP009195	GSTE1	804	684.087	302.21	8950.81	1.22014	0.212912	5.73071	1e-08	1.57e-07
AGAP009194	GSTE2	825	13.9473	22.7251	335.345	-0.614775	0.199177	-3.08657	0.00202479	0.014695
AGAP009197	GSTE3	844	162.75	52.7097	2056.64	1.59883	0.295456	5.41141	6.25e-08	9.2e-07
AGAP009193	GSTE4	856	5.62589	6.36391	113.848	-0.0960646	0.335839	-0.286044	0.774845	0.897897
AGAP009192	GSTE5	738	9.09127	25.2005	279.065	-1.3346	0.256884	-5.19534	2.04e-07	2.91e-06
AGAP009191	GSTE6	958	13.3279	54.7652	714.993	-1.86165	0.270139	-6.89147	5.52e-12	1.05e-10
AGAP009196	GSTE7	678	51.0816	69.5991	908.302	-0.364953	0.177911	-2.05133	0.040235	0.168851
AGAP000165	GSTMS1	690	301.736	382.308	5253.61	-0.254012	0.237984	-1.06735	0.285814	0.604034
AGAP000163	GSTMS2	648	148.044	255.71	2900.82	-0.663402	0.320137	-2.07224	0.0382427	0.162813
AGAP009946	GSTMS3	612	0	0	0	NA	NA	NA	NA	NA
AGAP005749	GSTO1	1245	261.476	226.324	6810.7	0.275383	0.315169	0.873765	0.382246	0.701791
AGAP010404	GSTS1_1	2365	210.396	296.669	13295.3	-0.418202	0.137613	-3.03897	0.00237385	0.0168261
AGAP000761	GSTT1	997	36.383	28.2745	721.589	0.430317	0.175598	2.45058	0.0142627	0.0760648
AGAP000888	GSTT2	933	13.3162	11.3855	256.925	0.286269	0.247909	1.15473	0.2482	0.559268
AGAP000947	GSTU1	1025	43.2366	41.1809	969.354	0.135564	0.377911	0.358718	0.719806	0.8676
AGAP003257	GSTU2	990	0	0	0	NA	NA	NA	NA	NA
AGAP009342	GSTU3	819	2240.1	2964.66	47390.9	-0.314789	0.196257	-1.60396	0.108723	0.336484
AGAP009190	GSTU4	678	0	6.05633	44.7495	-4.74049	0.553646	-8.56232	1.11e-17	3.99e-16
AGAP002898	GSTZ1	1751	7.07036	18.1808	488.143	-1.19371	0.321833	-3.70909	0.000208009	0.00199185
AGAP005768	HEX1A	2073	0	0	0	NA	NA	NA	NA	NA
AGAP010734	HPX1	2290	3.67443	7.95649	294.014	-1.02048	0.170418	-5.98811	2.12e-09	3.51e-08
AGAP013282	HPX10	1770	0	0	0	NA	NA	NA	NA	NA
AGAP010899	HPX11	1782	0	0	0	NA	NA	NA	NA	NA
AGAP010810	HPX14	1845	2.79772	0	58.3938	4.66376	0.569623	8.18744	2.67e-16	7.95e-15
AGAP013327	HPX15	1809	0	0	0	NA	NA	NA	NA	NA
AGAP011216	HPX16	1728	0	0	0	NA	NA	NA	NA	NA
AGAP009033	HPX2	2019	36.398	64.2091	2250.61	-0.689389	0.295323	-2.33436	0.0195771	0.0975536
AGAP003714	HPX3	4132	0.233856	1.98071	99.1941	-0.466057	0.482497	-0.965929	0.33408	0.655965
AGAP007237	HPX4	4856	6.8856	10.1718	916.766	-0.477741	0.195694	-2.44126	0.014636	0.0777474
AGAP000051	HPX5	2541	0	0	0	NA	NA	NA	NA	NA
AGAP003502	HPX6	2728	0.592626	0.628129	36.3077	-0.00294336	0.31522	-0.00933748	0.99255	0.997154
AGAP004036	HPX7	2790	0	0	0	NA	NA	NA	NA	NA
AGAP004038	HPX8	2515	0	0.867991	23.4761	-0.213367	0.314969	-0.677422	0.498138	0.738012
AGAP009002	HR3	3004	2.88679	3.24522	203.934	-0.0932044	0.384811	-0.242209	0.808618	0.917143
AGAP007294	IAP1	1110	349.353	297.488	8038.38	0.295691	0.318934	0.927121	0.353864	0.676054
AGAP011326	IAP2	754	13.258	9.05638	188.418	0.611968	0.19299	3.17099	0.00151923	0.0114214
AGAP007292	IAP3	1161	20.5603	0	273.676	7.10571	0.480141	14.7992	1.48e-49	9.96e-47
AGAP007291	IAP4	1377	10.101	43.3007	807.194	-1.88038	0.311287	-6.04066	1.53e-09	2.56e-08
AGAP008420	IAP5	402	0	0	0	NA	NA	NA	NA	NA
AGAP007293	IAP7	1996	215.642	4.09652	5017.07	5.69702	0.16013	35.5775	3.12e-277	2.94e-273
AGAP013034	IAP8	525	0	0	0	NA	NA	NA	NA	NA
AGAP007056	IFA	650	5.24677	7.32801	90.7503	-0.383332	0.29925	-1.28098	0.200202	0.495008
AGAP000007	IGL1	4472	65.4427	48.6022	5698.34	0.470804	0.322058	1.46186	0.14378	0.401841
AGAP009166	IKK1	2385	20.9989	23.8339	1189.01	-0.104366	0.160535	-0.650113	0.515619	0.748308
AGAP004959	IMD	1206	13.7463	16.0496	400.146	-0.143903	0.230762	-0.623601	0.53289	0.759111
AGAP012424	INR	3957	45.305	58.0346	4524.9	-0.266508	0.383532	-0.694877	0.487133	0.738012
AGAP000815	INTB	4694	16.8349	10.623	1442.37	0.724676	0.161683	4.48208	7.39e-06	8.99e-05
AGAP000140	IR100a	2004	38.1639	11.7285	1129.68	1.71535	0.234206	7.32411	2.4e-13	4.96e-12
AGAP000293	IR100h	2103	3.36702	3.28949	155.736	0.104669	0.262298	0.399045	0.68986	0.853613
AGAP004475	IR100i	1353	0	0.837377	12.4299	-0.212427	0.314417	-0.675622	0.49928	0.738012
AGAP013425	IR101	2022	0	0	0	NA	NA	NA	NA	NA
AGAP005677	IR133	1656	0	1.93676	34.8613	-4.44259	0.563046	-7.89027	3.02e-15	7.63e-14
AGAP005678	IR134	1692	0	0.998188	18.5229	-0.213083	0.314803	-0.676878	0.498483	0.738012
AGAP005679	IR135	1719	0	0.695944	13.161	-0.212537	0.314482	-0.675834	0.499146	0.738012
AGAP006440	IR136	3225	0	0.434832	15.3545	-0.212806	0.31464	-0.676348	0.498819	0.738012
AGAP006691	IR139	1707	0	0	0	NA	NA	NA	NA	NA
AGAP013242	IR140.1	1803	0	0	0	NA	NA	NA	NA	NA
AGAP013436	IR140.2	1584	0	0	0	NA	NA	NA	NA	NA
AGAP013473	IR141	924	0	0	0	NA	NA	NA	NA	NA
AGAP006407	IR142	1332	0	0	0	NA	NA	NA	NA	NA
AGAP008511	IR21a	2928	16.5551	17.8733	1124.88	-0.0269229	0.24516	-0.109818	0.912554	0.96513
AGAP010272	IR25a	2745	263.567	409.408	20467.1	-0.556894	0.111026	-5.01587	5.28e-07	7.25e-06
AGAP009014	IR31a	1869	23.7968	36.4093	1239.04	-0.46646	0.46034	-1.01329	0.310919	0.632523
AGAP004021	IR40a	2229	2.16058	4.34428	160.415	-0.894852	0.254855	-3.51122	0.000446053	0.00395358
AGAP002904	IR41a	1914	23.7888	33.6657	1221.26	-0.416023	0.161643	-2.57372	0.0100611	0.0576068
AGAP008759	IR41b	1932	7.54312	5.77408	288.138	0.449572	0.221192	2.0325	0.0421032	0.174743
AGAP012951	IR41c	1992	79.6683	22.9711	2306.47	1.82939	0.17524	10.4394	1.64e-25	1.32e-23
AGAP003531	IR41n	1908	85.5495	35.3114	2590.02	1.29874	0.234815	5.53092	3.19e-08	4.81e-07
AGAP004432	IR41t.1	1728	3.31017	3.72111	136.354	-0.0602881	0.515808	-0.116881	0.906955	0.962368
AGAP012969	IR41t.2	1884	14.6139	19.5897	719.153	-0.296759	0.406553	-0.72994	0.465427	0.738012
AGAP011943	IR60a	1938	0	0	0	NA	NA	NA	NA	NA
AGAP004923	IR64a	1701	30.8697	51.0571	1541.74	-0.641774	0.167415	-3.83343	0.000126369	0.00125343
AGAP007951	IR68a	2148	0	1.56453	36.5499	-4.34666	0.571326	-7.60803	2.78e-14	6.3e-13
AGAP004969	IR75d	1446	14.0837	37.2218	818.01	-1.27917	0.222369	-5.75246	8.8e-09	1.39e-07
AGAP013085	IR75g	864	28.5778	15.1527	426.6	0.927365	0.323442	2.86717	0.00414156	0.0272239
AGAP001811	IR75h.1	1671	2.64018	20.0523	414.331	-2.74594	0.237411	-11.5662	6.11e-31	8.72e-29
AGAP001812	IR75h.2	1944	57.6885	15.5477	1613.9	1.89615	0.240311	7.89042	3.01e-15	7.63e-14
AGAP007498	IR75k	2028	32.2691	7.98625	926.993	2.03421	0.207482	9.80424	1.08e-22	6.87e-21
AGAP005466	IR75l	1926	91.3021	124.075	4610.91	-0.35673	0.17143	-2.08091	0.037442	0.160201
AGAP011968	IR76b	1536	320.01	219.004	9294.73	0.610129	0.213882	2.85265	0.00433567	0.028291
AGAP013154	IR7h.1	2001	0	0	0	NA	NA	NA	NA	NA
AGAP013363	IR7i	1863	6.68382	2.68186	196.315	1.34691	0.226056	5.95831	2.55e-09	4.19e-08
AGAP000714	IR7n	2244	0	0	0	NA	NA	NA	NA	NA
AGAP013409	IR7s	1974	1.7665	0	39.9707	4.75599	0.546213	8.70721	3.11e-18	1.19e-16
AGAP002763	IR7t	1905	20.6987	8.51197	627.514	1.31155	0.233704	5.61204	2e-08	3.08e-07
AGAP013285	IR7u	1839	8.98809	3.26392	254.046	1.5045	0.174185	8.63735	5.75e-18	2.13e-16
AGAP013416	IR7w	1938	35.4048	10.156	998.98	1.7831	0.276529	6.44816	1.13e-10	2.03e-09
AGAP013520	IR7x	1953	0	0	0	NA	NA	NA	NA	NA
AGAP013172	IR7y	1959	0	0	0	NA	NA	NA	NA	NA
AGAP010411	IR8a	2484	114.291	127.79	6710.8	-0.0761366	0.253859	-0.299917	0.76424	0.891246
AGAP000256	IR93a	2574	33.1987	21.6221	1572.16	0.618164	0.357034	1.73139	0.0833827	0.283044
AGAP005055	ITP	342	178.003	197.814	1433.91	-0.0656743	0.257651	-0.254897	0.798803	0.910086
AGAP000002	KIBRLG	3558	21.3764	21.1858	1681.16	0.0746823	0.287595	0.259679	0.795112	0.908079
AGAP007629	LANB2	6168	13.0926	25.5338	2632.9	-0.882947	0.0951962	-9.27503	1.78e-20	8.62e-19
AGAP028391	large ribosomal RNA	1325	0	0	0	NA	NA	NA	NA	NA
AGAP028273	let-7	72	0	0	0	NA	NA	NA	NA	NA
AGAP001826	Lg	10387	4.85702	16.8948	2485.83	-1.64008	0.26514	-6.18572	6.18e-10	1.08e-08
AGAP028315	lin-4	70	0	0	0	NA	NA	NA	NA	NA
AGAP006348	LRIM1	1565	1.15952	5.72752	119.468	-0.268846	0.42887	-0.626871	0.530744	0.758942
AGAP007455	LRIM10	1574	0	1.50052	25.8346	-0.213464	0.315026	-0.677608	0.49802	0.738012
AGAP007034	LRIM11	1251	0	0	0	NA	NA	NA	NA	NA
AGAP005496	LRIM12	2043	141.522	94.4991	5439.23	0.347958	0.621812	0.559587	0.575761	0.785272
AGAP007045	LRIM15	2038	0	0	0	NA	NA	NA	NA	NA
AGAP028028	LRIM16A	2163	0.791682	2.67497	83.2929	-0.229833	0.44367	-0.518028	0.604439	0.801927
AGAP028064	LRIM16B	2124	0	0.740853	17.3043	-0.212988	0.314747	-0.676697	0.498598	0.738012
AGAP005693	LRIM17	2634	0.854665	2.14915	87.3859	-1.10435	0.405217	-2.72533	0.0064238	0.039418
AGAP010675	LRIM18	1233	19.2261	27.9306	645.966	-0.440913	0.237104	-1.85957	0.0629461	0.233181
AGAP011117	LRIM19	894	1457.38	1457.84	29205.7	0.076078	0.386208	0.196987	0.843838	0.933597
AGAP002542	LRIM20	1095	0	0	0	NA	NA	NA	NA	NA
AGAP005744	LRIM26	1902	25.5839	22.0747	1012.11	0.286023	0.109531	2.61135	0.00901855	0.0526297
AGAP013290	LRIM27	1099	13.1143	0	164.385	6.50471	0.49363	13.1773	1.19e-39	3.28e-37
AGAP007037	LRIM3	1530	0	0	0	NA	NA	NA	NA	NA
AGAP007039	LRIM4	1826	0	2.59822	51.7043	-4.17487	0.590661	-7.06814	1.57e-12	3.08e-11
AGAP027997	LRIM5	1107	17.4056	0	219.944	6.89269	0.482189	14.2946	2.36e-46	1.17e-43
AGAP006327	LRIM6	1336	0	0	0	NA	NA	NA	NA	NA
AGAP007457	LRIM7	1074	0	1.23699	14.6234	-0.212726	0.314592	-0.676194	0.498918	0.738012
AGAP007454	LRIM8A	1672	1.51315	1.65639	59.3697	-0.0077753	0.441699	-0.0176032	0.985955	0.995505
AGAP007456	LRIM8B	1756	0	1.26094	24.1285	-0.213396	0.314986	-0.677477	0.498103	0.738012
AGAP007453	LRIM9	1487	0	0.843793	13.6485	-0.212605	0.314521	-0.675962	0.499065	0.738012
AGAP003678	LST2	4297	73.3944	53.9719	6101.13	0.487474	0.270053	1.80511	0.0710582	0.253744
AGAP007347	LYSC1	571	0	9.48978	59.2246	-0.214012	0.315347	-0.678657	0.497355	0.738012
AGAP007343	LYSC2	765	0	0	0	NA	NA	NA	NA	NA
AGAP007345	LYSC3	504	0	0	0	NA	NA	NA	NA	NA
AGAP007385	LYSC4	602	193.9	335.598	3527.06	-0.703763	0.180814	-3.89218	9.93e-05	0.00100878
AGAP007346	LYSC5	507	0	0	0	NA	NA	NA	NA	NA
AGAP005717	LYSC6	2765	3.38601	6.27162	295.293	-0.799221	0.169559	-4.71353	2.43e-06	3.13e-05
AGAP007386	LYSC7	1053	38.3471	30.6075	814.359	0.387773	0.256783	1.51012	0.131013	0.381953
AGAP007344	LYSC8	482	0	0	0	NA	NA	NA	NA	NA
AGAP013663	Metazoa_SRP	296	115.958	817.168	3029.58	-0.859031	0.588233	-1.46036	0.144191	0.402632
AGAP013668	Metazoa_SRP	296	122.721	287.791	1334.62	-0.477794	0.610037	-0.783221	0.433497	0.738012
AGAP013708	Metazoa_SRP	297	7.57068	144.907	495.349	-0.393129	0.425515	-0.92389	0.355543	0.677561
AGAP000833	MIP	1178	13.4877	2.9386	220.826	1.9476	0.436055	4.4664	7.95e-06	9.64e-05
AGAP028256	mir-1	79	0	0	0	NA	NA	NA	NA	NA
AGAP028325	mir-1	79	0	0	0	NA	NA	NA	NA	NA
AGAP028252	mir-10	77	0	0	0	NA	NA	NA	NA	NA
AGAP028288	mir-10	75	0	0	0	NA	NA	NA	NA	NA
AGAP028353	mir-10	77	0	0	0	NA	NA	NA	NA	NA
AGAP013624	mir-11	90	0	0	0	NA	NA	NA	NA	NA
AGAP028265	mir-11	90	0	0	0	NA	NA	NA	NA	NA
AGAP009229	mir-124	83	0	0	0	NA	NA	NA	NA	NA
AGAP028267	mir-124	83	0	0	0	NA	NA	NA	NA	NA
AGAP028304	mir-133	109	0	0	0	NA	NA	NA	NA	NA
AGAP013647	mir-137	103	0	0	0	NA	NA	NA	NA	NA
AGAP028312	mir-14	68	0	0	0	NA	NA	NA	NA	NA
AGAP028343	mir-14	68	0	0	0	NA	NA	NA	NA	NA
AGAP009767	mir-184	81	0	0	0	NA	NA	NA	NA	NA
AGAP028243	mir-184	81	0	0	0	NA	NA	NA	NA	NA
AGAP013584	mir-190	91	0	0	0	NA	NA	NA	NA	NA
AGAP028254	mir-190	91	0	0	0	NA	NA	NA	NA	NA
AGAP028241	mir-2	89	0	0	0	NA	NA	NA	NA	NA
AGAP028261	mir-2	89	0	0	0	NA	NA	NA	NA	NA
AGAP028264	mir-2	76	0	0	0	NA	NA	NA	NA	NA
AGAP028278	mir-2	71	0	0	0	NA	NA	NA	NA	NA
AGAP028303	mir-2	76	0	0	0	NA	NA	NA	NA	NA
AGAP028318	mir-2	70	0	0	0	NA	NA	NA	NA	NA
AGAP001054	mir-210	94	0	0	0	NA	NA	NA	NA	NA
AGAP028331	mir-210	94	0	0	0	NA	NA	NA	NA	NA
AGAP028294	mir-219	76	0	0	0	NA	NA	NA	NA	NA
AGAP028271	mir-252	102	0	0	0	NA	NA	NA	NA	NA
AGAP008543	mir-263	90	0	0	0	NA	NA	NA	NA	NA
AGAP013582	mir-263	95	0	0	0	NA	NA	NA	NA	NA
AGAP009678	mir-275	95	0	0	0	NA	NA	NA	NA	NA
AGAP028274	mir-275	94	0	0	0	NA	NA	NA	NA	NA
AGAP005694	mir-276	95	0	0	0	NA	NA	NA	NA	NA
AGAP013592	mir-276	100	0	0	0	NA	NA	NA	NA	NA
AGAP028299	mir-276	102	0	0	0	NA	NA	NA	NA	NA
AGAP028341	mir-276	92	0	0	0	NA	NA	NA	NA	NA
AGAP002843	mir-277	106	0	0	0	NA	NA	NA	NA	NA
AGAP028348	mir-277	88	0	0	0	NA	NA	NA	NA	NA
AGAP011853	mir-278	100	0	0	0	NA	NA	NA	NA	NA
AGAP028242	mir-278	97	0	0	0	NA	NA	NA	NA	NA
AGAP005590	mir-282	94	0	0	0	NA	NA	NA	NA	NA
AGAP028321	mir-282	94	0	0	0	NA	NA	NA	NA	NA
AGAP003458	mir-283	94	0	0	0	NA	NA	NA	NA	NA
AGAP028269	mir-283	94	0	0	0	NA	NA	NA	NA	NA
AGAP028301	mir-286	77	0	0	0	NA	NA	NA	NA	NA
AGAP028323	mir-286	82	0	0	0	NA	NA	NA	NA	NA
AGAP028332	mir-286	82	0	0	0	NA	NA	NA	NA	NA
AGAP028334	mir-286	87	0	0	0	NA	NA	NA	NA	NA
AGAP028247	mir-3	75	0	0	0	NA	NA	NA	NA	NA
AGAP028251	mir-3	72	0	0	0	NA	NA	NA	NA	NA
AGAP009679	mir-305	90	0	0	0	NA	NA	NA	NA	NA
AGAP028253	mir-305	90	0	0	0	NA	NA	NA	NA	NA
AGAP028310	mir-308	64	0	0	0	NA	NA	NA	NA	NA
AGAP028326	mir-308	64	0	0	0	NA	NA	NA	NA	NA
AGAP028255	mir-31	78	0	0	0	NA	NA	NA	NA	NA
AGAP003188	mir-315	84	0	0	0	NA	NA	NA	NA	NA
AGAP028349	mir-315	84	0	0	0	NA	NA	NA	NA	NA
AGAP002844	mir-317	93	0	0	0	NA	NA	NA	NA	NA
AGAP028340	mir-317	93	0	0	0	NA	NA	NA	NA	NA
AGAP028279	mir-33	73	0	0	0	NA	NA	NA	NA	NA
AGAP013632	mir-449	94	0	36.9679	37.8121	-4.48807	0.563493	-7.96473	1.66e-15	4.43e-14
AGAP028257	mir-598	84	0	0	0	NA	NA	NA	NA	NA
AGAP028272	mir-598	72	0	0	0	NA	NA	NA	NA	NA
AGAP028290	mir-598	96	0	0	0	NA	NA	NA	NA	NA
AGAP028317	mir-598	102	83.4991	100.535	209.329	-0.173571	0.31528	-0.55053	0.581956	0.790013
AGAP028333	mir-598	99	0	0	0	NA	NA	NA	NA	NA
AGAP028338	mir-598	88	0	0	0	NA	NA	NA	NA	NA
AGAP028345	mir-598	111	0	0	0	NA	NA	NA	NA	NA
AGAP028347	mir-598	96	11.6141	13.4481	26.2149	-0.0116997	0.315076	-0.0371331	0.970379	0.988659
AGAP028351	mir-598	114	0	0	0	NA	NA	NA	NA	NA
AGAP005016	mir-7	89	0	0	0	NA	NA	NA	NA	NA
AGAP028296	mir-7	89	0	0	0	NA	NA	NA	NA	NA
AGAP028309	mir-71	89	0	0	0	NA	NA	NA	NA	NA
AGAP028354	mir-71	89	0	0	0	NA	NA	NA	NA	NA
AGAP028245	mir-8	78	0	0	0	NA	NA	NA	NA	NA
AGAP028275	mir-8	78	0	0	0	NA	NA	NA	NA	NA
AGAP028281	mir-9	62	0	0	0	NA	NA	NA	NA	NA
AGAP028320	mir-9	62	0	0	0	NA	NA	NA	NA	NA
AGAP028248	mir-927	79	0	0	0	NA	NA	NA	NA	NA
AGAP028262	mir-927	79	0	0	0	NA	NA	NA	NA	NA
AGAP013553	mir-929	96	0	0	0	NA	NA	NA	NA	NA
AGAP028291	mir-929	96	0	0	0	NA	NA	NA	NA	NA
AGAP013654	mir-932	103	0	0	0	NA	NA	NA	NA	NA
AGAP013669	mir-981	118	0	0	0	NA	NA	NA	NA	NA
AGAP013561	mir-988	98	0	0	0	NA	NA	NA	NA	NA
AGAP013649	mir-996	96	0	0	0	NA	NA	NA	NA	NA
AGAP028232	mir-996	96	0	0	0	NA	NA	NA	NA	NA
AGAP013622	mir-999	119	0	0	0	NA	NA	NA	NA	NA
AGAP004663	mir-iab-4	84	0	0	0	NA	NA	NA	NA	NA
AGAP028282	mir-iab-4	84	0	0	0	NA	NA	NA	NA	NA
AGAP028239	MIR821	292	0	0	0	NA	NA	NA	NA	NA
AGAP028286	MIR821	292	0	0	0	NA	NA	NA	NA	NA
AGAP002620	MISO	651	11.7377	5.70636	128.793	0.949745	0.45679	2.07917	0.0376016	0.160664
AGAP010517	MNSOD1	1010	99.3602	111.755	2376.28	-0.0899329	0.206704	-0.435081	0.663504	0.838443
AGAP001474	MSN	1070	0	0	0	NA	NA	NA	NA	NA
AGAP005252	MYD	1729	10.7465	11.339	425.675	-0.00195614	0.214147	-0.00913456	0.992712	0.997154
AGAP011300	NADH_b5_red	1160	127.866	118.615	3199.5	0.182258	0.253149	0.719964	0.471547	0.738012
AGAP010039	NADH_dehyd	1619	170.593	190.105	6511.33	-0.072656	0.205838	-0.352977	0.724106	0.870107
AGAP000500	NADPH_P450_red	4236	259.318	268.947	24946.8	0.0289766	0.310092	0.0934453	0.92555	0.971194
AGAP028389	ND1	945	0	0	0	NA	NA	NA	NA	NA
AGAP028360	ND2	1026	0	0	0	NA	NA	NA	NA	NA
AGAP028373	ND3	354	0	0	0	NA	NA	NA	NA	NA
AGAP028382	ND4	1342	0.733887	0	10.8925	0.212202	0.314256	0.675252	0.499516	0.738012
AGAP028383	ND4L	306	0	0	0	NA	NA	NA	NA	NA
AGAP028380	ND5	1743	0	0	0	NA	NA	NA	NA	NA
AGAP028386	ND6	525	0	0	0	NA	NA	NA	NA	NA
AGAP000068	NFI	1240	25.4122	10.5086	495.533	1.04289	0.508141	2.05236	0.0401348	0.168581
AGAP003516	NIT8492	1039	1.10887	4.03142	58.1969	-0.308027	0.478508	-0.643723	0.519755	0.751098
AGAP012801	NIT8503	855	3.12476	0	30.6953	4.33355	0.56448	7.67707	1.63e-14	3.82e-13
AGAP003515	NIT8537	948	0	0	0	NA	NA	NA	NA	NA
AGAP012379	NIT8730	1504	12.0049	13.7962	431.979	-0.120898	0.318014	-0.380166	0.703822	0.859279
AGAP001478	NMDAR1	2901	5.84898	7.56303	431.021	-0.286919	0.238205	-1.2045	0.228396	0.535332
AGAP012429	NMDAR2	2808	46.7097	40.8707	2747.1	0.267187	0.120284	2.22131	0.02633	0.122513
AGAP005527	NMDAR3	5289	3.75577	5.05914	514.756	-0.325905	0.395673	-0.823674	0.410125	0.724978
AGAP006098	NOS	1140	0	0	0	NA	NA	NA	NA	NA
AGAP004642	NPF	890	0	0	0	NA	NA	NA	NA	NA
AGAP003309	OBP1	1055	43007.8	30392.5	869049	0.566057	0.20624	2.74466	0.00605742	0.0375121
AGAP001189	OBP10	514	1284.96	1021.26	13277.5	0.381188	0.303349	1.2566	0.208899	0.50863
AGAP002025	OBP11	655	0	2.47902	17.7917	-0.213028	0.31477	-0.676773	0.49855	0.738012
AGAP002188	OBP12	869	0	0	0	NA	NA	NA	NA	NA
AGAP002905	OBP13	629	140.586	13.6988	1112.16	3.22211	0.304755	10.5728	3.98e-26	3.47e-24
AGAP002189	OBP14	683	0	0	0	NA	NA	NA	NA	NA
AGAP003307	OBP15	462	1718.33	1153.28	14912.4	0.629579	0.250566	2.51263	0.0119835	0.0662366
AGAP012319	OBP18	531	0	0	0	NA	NA	NA	NA	NA
AGAP004433	OBP19	414	436.781	1324.17	8060.93	-1.15393	0.522623	-2.20796	0.0272469	0.126032
AGAP003306	OBP2	474	7551.06	6652.81	75415.1	0.254296	0.263745	0.964175	0.334958	0.656917
AGAP005208	OBP20	686	11964.7	12632.9	188429	0.00377491	0.238209	0.015847	0.987356	0.99588
AGAP008398	OBP21	411	0	0	0	NA	NA	NA	NA	NA
AGAP010409	OBP22	435	3316.58	4210.43	36534.9	-0.237663	0.343663	-0.691558	0.489215	0.738012
AGAP012318	OBP23	396	0	0	0	NA	NA	NA	NA	NA
AGAP012320	OBP25	757	407.066	324.589	6214.65	0.371527	0.348419	1.06632	0.286277	0.604741
AGAP012321	OBP26	579	150.825	57.4211	1368.89	1.27037	0.43084	2.94859	0.00319228	0.0217904
AGAP012323	OBP27	459	0	0	0	NA	NA	NA	NA	NA
AGAP012325	OBP28	532	0	0	0	NA	NA	NA	NA	NA
AGAP012331	OBP29	531	33.9039	41.6174	447.746	-0.172292	0.436711	-0.394521	0.693196	0.855408
AGAP001409	OBP3	1269	12763.8	8566.45	303379	0.642741	0.138438	4.6428	3.44e-06	4.32e-05
AGAP000638	OBP32	963	0	0	0	NA	NA	NA	NA	NA
AGAP000640	OBP33	1005	0	0	0	NA	NA	NA	NA	NA
AGAP000641	OBP34	936	0	0	0	NA	NA	NA	NA	NA
AGAP000642	OBP35	834	0	0	0	NA	NA	NA	NA	NA
AGAP000643	OBP36	834	0	0	0	NA	NA	NA	NA	NA
AGAP000644	OBP37	936	0	0	0	NA	NA	NA	NA	NA
AGAP007286	OBP3788	750	31128.6	38681.7	583071	-0.22563	0.213227	-1.05817	0.28998	0.608602
AGAP000580	OBP38	1011	0	0	0	NA	NA	NA	NA	NA
AGAP002190	OBP39	858	0	0	0	NA	NA	NA	NA	NA
AGAP010489	OBP4	732	24697.8	17177.1	344343	0.583053	0.241178	2.41752	0.0156269	0.0819017
AGAP002191	OBP40	954	0	0	0	NA	NA	NA	NA	NA
AGAP005182	OBP41	840	0	0	0	NA	NA	NA	NA	NA
AGAP009065	OBP42	867	0	0	0	NA	NA	NA	NA	NA
AGAP009402	OBP43	1002	0	4.86382	53.3752	-0.213966	0.315319	-0.678568	0.497412	0.738012
AGAP010648	OBP44	984	0	0	0	NA	NA	NA	NA	NA
AGAP010650	OBP45	1071	0	0	0	NA	NA	NA	NA	NA
AGAP007289	OBP46	600	0	26.6724	173.645	-6.64162	0.486865	-13.6416	2.27e-42	8.2e-40
AGAP007287	OBP47	687	9313.05	13618.2	175139	-0.444457	0.252578	-1.75968	0.0784616	0.27233
AGAP006075	OBP49	540	0	0	0	NA	NA	NA	NA	NA
AGAP009629	OBP5	798	8732.68	7030.68	140834	0.384577	0.173025	2.22266	0.0262387	0.122391
AGAP006076	OBP50	501	9.22313	0	52.984	5.09612	0.535242	9.52115	1.71e-21	9.21e-20
AGAP006077	OBP51	642	2.86554	0	20.3464	0.213233	0.314875	0.677198	0.49828	0.738012
AGAP006078	OBP52	513	0	0	0	NA	NA	NA	NA	NA
AGAP006079	OBP53	606	0	0	0	NA	NA	NA	NA	NA
AGAP006080	OBP54	655	10.2545	0	78.1027	4.2421	0.595841	7.11953	1.08e-12	2.15e-11
AGAP006081	OBP55	471	0	0	0	NA	NA	NA	NA	NA
AGAP011367	OBP56	784	0	0	0	NA	NA	NA	NA	NA
AGAP011368	OBP57	762	63.0261	19.3045	708.209	1.36589	0.521793	2.61768	0.00885291	0.0517593
AGAP003530	OBP6	533	2649.22	2560.72	30988.1	0.126071	0.196813	0.640562	0.521807	0.752647
AGAP001556	OBP7	878	13447.7	10204.5	232719	0.46688	0.1841	2.53601	0.0112125	0.0628232
AGAP000279	OBP8	531	0	0	0	NA	NA	NA	NA	NA
AGAP000278	OBP9	773	0	4.66377	39.4831	-0.2138	0.315223	-0.67825	0.497613	0.738012
AGAP007972	ODDA	1674	0	0	0	NA	NA	NA	NA	NA
AGAP012585	ODDB	945	0	0	0	NA	NA	NA	NA	NA
AGAP007973	ODR1	2118	0	0	0	NA	NA	NA	NA	NA
AGAP008222	ODR2	2307	4.72175	7.61071	314.715	-0.597733	0.19031	-3.14084	0.00168465	0.012506
AGAP000108	OEH	1010	0	0	0	NA	NA	NA	NA	NA
AGAP009640	Or1	1254	57.1976	118.934	2442.11	-0.953565	0.191228	-4.98655	6.15e-07	8.42e-06
AGAP009520	Or10	1128	47.5448	40.7106	1113.71	0.295815	0.182096	1.6245	0.104269	0.326994
AGAP011631	Or11	1275	118.004	86.5337	2921.04	0.510523	0.224481	2.27424	0.0229517	0.110565
AGAP009396	Or13	1167	98.49	103.132	2619.98	0.0108249	0.175046	0.0618404	0.95069	0.981018
AGAP009408	Or14	1230	0	1.7164	23.1536	-0.213352	0.314961	-0.677394	0.498156	0.738012
AGAP009398	Or15	1164	191.937	238.879	5583.77	-0.225268	0.2248	-1.00208	0.316304	0.638509
AGAP009394	Or16	1158	49.9187	71.0239	1550.54	-0.425383	0.203037	-2.0951	0.0361619	0.156072
AGAP009395	Or17	1164	68.4228	75.3608	1860.03	-0.0577796	0.298704	-0.193434	0.846619	0.934939
AGAP009410	Or18	1188	0	5.65826	73.0476	-5.02689	0.556269	-9.0368	1.61e-19	6.9e-18
AGAP009519	Or2	1137	39.5921	54.4626	1188.68	-0.37252	0.192018	-1.94002	0.0523771	0.205256
AGAP009413	Or20	1188	0	0	0	NA	NA	NA	NA	NA
AGAP008114	Or22	1167	18.4575	11.6818	393.629	0.693	0.272745	2.54084	0.0110588	0.062073
AGAP007797	Or23	1200	90.048	146.52	3139.26	-0.614421	0.186786	-3.28944	0.00100387	0.00805577
AGAP010507	Or24	1134	140.712	148.669	3666.22	0.00358498	0.264878	0.0135345	0.989201	0.996073
AGAP003054	Or25	1074	11.9858	15.8951	333.233	-0.317444	0.239789	-1.32385	0.185554	0.47028
AGAP004354	Or26	1203	40.368	56.7994	1296.48	-0.413037	0.152328	-2.71151	0.00669782	0.0407015
AGAP004355	Or27	1203	8.01438	8.50428	221.916	-0.00539328	0.291825	-0.0184812	0.985255	0.9953
AGAP002722	Or28	1197	1.27299	0	16.8526	0.212985	0.314727	0.676731	0.498577	0.738012
AGAP009111	Or29	1161	33.9891	38.6924	940.305	-0.107942	0.189534	-0.569513	0.569008	0.783003
AGAP011469	Or3	1227	0	0	0	NA	NA	NA	NA	NA
AGAP009391	Or30	1131	0	6.7706	83.171	-5.62784	0.520532	-10.8117	3.03e-27	2.97e-25
AGAP004974	Or31	1119	41.1031	33.8613	939.04	0.349452	0.210684	1.65865	0.0971854	0.312968
AGAP004951	Or32	1155	16.2644	17.7455	438.551	-0.0437006	0.261691	-0.166993	0.867375	0.944868
AGAP005760	Or33	1194	4.14823	22.543	348.731	-2.32015	0.179814	-12.903	4.33e-38	1.04e-35
AGAP002125	Or34	1214	0	0	0	NA	NA	NA	NA	NA
AGAP004971	Or35	1131	31.3533	37.386	864.983	-0.175498	0.158171	-1.10955	0.267193	0.582025
AGAP001012	Or36	1224	15.4158	9.48968	342.723	0.751394	0.230245	3.26345	0.00110063	0.00866964
AGAP002126	Or37	1182	0	0	0	NA	NA	NA	NA	NA
AGAP002640	Or38	1224	16.2734	20.0591	494.593	-0.224752	0.146677	-1.53229	0.125451	0.371693
AGAP002639	Or39	1227	80.8228	116.028	2683.36	-0.430404	0.193943	-2.21923	0.026471	0.123108
AGAP011468	Or4	1194	0	0	0	NA	NA	NA	NA	NA
AGAP002558	Or40	1365	0	0	0	NA	NA	NA	NA	NA
AGAP000226	Or41	1149	31.6468	31.7949	812.785	0.0700289	0.188733	0.371048	0.710602	0.863083
AGAP004278	Or42	1164	21.7787	28.8584	655.466	-0.31885	0.229976	-1.38645	0.165609	0.439741
AGAP010504	Or43	1161	11.5981	9.57332	276.314	0.291771	0.477386	0.611185	0.541077	0.764757
AGAP010505	Or44	1161	8.32026	18.3665	343.041	-0.93647	0.406028	-2.30642	0.0210874	0.103168
AGAP003053	Or45	1152	27.824	12.8486	529.382	1.13851	0.267304	4.25923	2.05e-05	0.000233479
AGAP009392	Or46	1164	12.0307	34.2128	592.333	-1.38625	0.226249	-6.1271	8.95e-10	1.52e-08
AGAP009393	Or47	1164	31.5258	40.8439	934.04	-0.291167	0.199271	-1.46116	0.143971	0.402256
AGAP006666	Or48	1194	0	2.26679	29.7342	-0.213591	0.315101	-0.677851	0.497866	0.738012
AGAP006667	Or49	1215	0	2.0851	27.7844	-0.213532	0.315066	-0.677738	0.497938	0.738012
AGAP011467	Or5	1176	0	0	0	NA	NA	NA	NA	NA
AGAP009412	Or50	1501	3.18521	7.29809	173.359	-1.08839	0.194799	-5.58723	2.31e-08	3.52e-07
AGAP009409	Or51	1194	1.26063	1.2377	32.7328	0.00346688	0.315179	0.0109997	0.991224	0.996623
AGAP000230	Or52	1164	0	0	0	NA	NA	NA	NA	NA
AGAP009390	Or53	1131	3.84731	11.1958	187.69	-1.33069	0.361946	-3.67648	0.000236471	0.00222368
AGAP011813	Or54	1101	3.986	2.04533	75.2693	0.154633	0.447143	0.345826	0.729474	0.872528
AGAP009397	Or55	1119	150.333	154.225	3798.99	0.0413941	0.171065	0.241978	0.808797	0.917143
AGAP004356	Or56	1203	12.3536	14.6832	362.285	-0.164756	0.229035	-0.719348	0.471926	0.738012
AGAP004357	Or57	1203	7.53538	3.93435	155.364	0.943193	0.327041	2.88402	0.00392629	0.025863
AGAP004067	Or58	1212	0	0	0	NA	NA	NA	NA	NA
AGAP002995	Or59	1248	16.91	15.6736	453.891	0.1819	0.233534	0.778901	0.436038	0.738012
AGAP006167	Or6	1212	8.43568	8.44136	227.746	0.0725734	0.189391	0.383193	0.701576	0.858421
AGAP011979	Or60	1278	20.3507	19.257	566.152	0.152402	0.251465	0.606056	0.544477	0.766017
AGAP011991	Or61	1260	9.31864	44.9124	751.854	-1.7687	0.489519	-3.61314	0.000302513	0.00278082
AGAP011978	Or62	1251	46.0899	45.7795	1281.6	0.0858782	0.148377	0.578784	0.562735	0.779877
AGAP011989	Or63	1239	12.5758	85.7521	1332.83	-2.60096	0.227588	-11.4284	3.02e-30	4e-28
AGAP011990	Or64	1257	2.71317	23.1917	356.716	-2.52959	0.456573	-5.54039	3.02e-08	4.56e-07
AGAP008894	Or65	1266	4.26084	2.73415	99.0329	0.670725	0.289399	2.31765	0.0204686	0.100822
AGAP003310	Or66	1182	51.5358	45.3623	1278.75	0.257841	0.108682	2.37243	0.0176715	0.0902068
AGAP009704	Or68	1173	70.0087	118.672	2448.58	-0.679473	0.140591	-4.833	1.34e-06	1.77e-05
AGAP009705	Or69	1173	23.9954	15.1058	512.665	0.705061	0.251838	2.79966	0.00511562	0.0325748
AGAP002560	Or7	1437	1814.16	2181.33	63890.3	-0.185869	0.134851	-1.37833	0.168102	0.443855
AGAP009706	Or70	1161	30.4572	17.3875	624.114	0.871196	0.150638	5.78339	7.32e-09	1.17e-07
AGAP009707	Or71	1161	14.6487	5.59749	263.067	1.24316	0.439398	2.82923	0.00466607	0.030104
AGAP009718	Or72	1167	30.0376	23.8409	702.936	0.402748	0.13925	2.89227	0.00382472	0.0253179
AGAP009719	Or73	1167	68.9513	30.6635	1313.23	1.20308	0.238213	5.05042	4.41e-07	6.15e-06
AGAP009720	Or74	1161	0	14.2981	179.773	-6.22847	0.519815	-11.9821	4.41e-33	7.55e-31
AGAP002045	Or75	1236	65.1425	39.6151	1459.66	0.744139	0.329382	2.2592	0.023871	0.114002
AGAP002046	Or76	1236	17.3579	13.1934	422.264	0.458436	0.221835	2.06656	0.0387756	0.164338
AGAP002044	Or77	1155	15.5317	22.2531	483.68	-0.436383	0.155518	-2.806	0.00501605	0.032098
AGAP001912	Or8	1200	1.1769	0	15.6195	0.212872	0.314659	0.676517	0.498713	0.738012
AGAP008333	Or9	1257	34.0588	66.1695	1395.31	-0.837737	0.254759	-3.28835	0.00100777	0.00807331
AGAP012220	ORK	537	0	0	0	NA	NA	NA	NA	NA
AGAP004707	para	6520	21.9648	61.1094	5959.49	-1.12967	0.502507	-2.24807	0.0245717	0.116682
AGAP007399	PARN	2790	4.52883	5.71917	317.257	-0.254912	0.1768	-1.44181	0.149356	0.411527
AGAP002349	PBD1	1855	1.91993	1.72048	75.5432	0.214299	0.365671	0.586042	0.557847	0.776318
AGAP012114	PBD2	1793	7.88432	3.65235	233.204	1.12648	0.286734	3.92867	8.54e-05	0.000877754
AGAP000379	PBD3	1503	0	0	0	NA	NA	NA	NA	NA
AGAP005776	PDH	937	10.6787	2.92905	144.775	0.265198	0.443683	0.59772	0.550027	0.770791
AGAP006376	PDP1	3070	84.5848	88.5767	5882.38	-0.0105161	0.442686	-0.0237552	0.981048	0.993192
AGAP002966	PELLE	1787	15.3637	16.7682	639.055	-0.0502692	0.121767	-0.41283	0.679731	0.848036
AGAP001856	PER	5612	91.4514	77.5391	10485.8	0.218293	0.525962	0.415036	0.678116	0.846678
AGAP005205	PGRPLA	2121	46.2485	57.7093	2447.69	-0.239062	0.267681	-0.893087	0.37181	0.694119
AGAP001212	PGRPLB	1925	3.91259	1.17711	111.284	0.256904	0.449163	0.571963	0.567347	0.782287
AGAP005203	PGRPLC	3095	26.0203	23.8272	1717.91	0.194373	0.179368	1.08366	0.278516	0.595157
AGAP005552	PGRPLD	2719	2.93085	4.59779	227.918	-0.389814	0.561434	-0.694319	0.487482	0.738012
AGAP000536	PGRPS1	1154	0	4.93314	61.932	-4.80914	0.563073	-8.54089	1.33e-17	4.73e-16
AGAP006343	PGRPS2	976	0	0	0	NA	NA	NA	NA	NA
AGAP006342	PGRPS3	567	0	0	0	NA	NA	NA	NA	NA
AGAP002292	PKP	869	0	0	0	NA	NA	NA	NA	NA
AGAP009368	plugin	407	0	0	0	NA	NA	NA	NA	NA
AGAP002825	PPO1	2418	1.3758	3.17831	121.445	-1.04978	0.327377	-3.20664	0.00134293	0.0103023
AGAP006258	PPO2	2295	0.437237	0.514559	24.0153	-0.0149895	0.315029	-0.0475816	0.96205	0.985507
AGAP004975	PPO3	2285	0	0	0	NA	NA	NA	NA	NA
AGAP004981	PPO4	2223	1.25407	1.35118	64.4861	-0.0301767	0.290397	-0.103915	0.917237	0.967441
AGAP012616	PPO5	2218	1.37207	1.82224	78.4912	-0.31058	0.287365	-1.08078	0.279793	0.596787
AGAP004977	PPO6	2397	0.759738	3.41606	109.292	-0.309756	0.456339	-0.678785	0.497274	0.738012
AGAP004980	PPO7	2091	0	0	0	NA	NA	NA	NA	NA
AGAP004976	PPO8	2103	0	0	0	NA	NA	NA	NA	NA
AGAP004978	PPO9	2186	0	0.844088	20.229	-0.213196	0.314869	-0.677095	0.498345	0.738012
AGAP009515	REL1	3190	51.4555	42.1418	3321.36	0.324941	0.324738	1.00062	0.317009	0.639247
AGAP006747	REL2	3779	32.091	43.9829	3183.56	-0.369058	0.273673	-1.34854	0.177486	0.458095
AGAP013577	RNaseP_nuc	333	6.75223	27.9913	126.692	-0.271475	0.440832	-0.615825	0.53801	0.762579
AGAP000953	Rpl10-1	1248	360.666	430.39	11002.4	-0.167681	0.224562	-0.746702	0.455244	0.738012
AGAP002395	Rpl10-2	823	789.001	741.798	14101.1	0.160457	0.292982	0.547667	0.58392	0.790855
AGAP011298	Rpl10a	816	559.902	511.224	9782.92	0.203982	0.254146	0.802618	0.422196	0.735677
AGAP011173	Rpl11	867	516.251	559.268	10404.4	-0.0339103	0.21601	-0.156985	0.875257	0.948623
AGAP010065	Rpl12	538	835.756	908.622	10491.5	-0.0348189	0.343805	-0.101275	0.919332	0.968262
AGAP001805	Rpl13	1091	632.221	502.913	13882.8	0.396612	0.232786	1.70376	0.0884258	0.294221
AGAP010257	Rpl13a	1062	1021.17	912.214	22978.3	0.236109	0.227711	1.03688	0.299791	0.619626
AGAP005991	Rpl14	981	441.467	393.41	9163.29	0.239041	0.215878	1.10729	0.268167	0.583
AGAP004919	Rpl15	768	557.563	587.435	9823.17	0.00440312	0.289697	0.015199	0.987873	0.99588
AGAP001459	Rpl17	802	595.952	563.756	10403.3	0.155787	0.243823	0.638934	0.522866	0.753262
AGAP007580	Rpl18	867	818.761	866.948	16329.1	-0.00189289	0.302309	-0.00626143	0.995004	0.997391
AGAP012284	Rpl18a-1	951	592.602	612.951	12825.2	0.0339003	0.314384	0.107831	0.91413	0.965844
AGAP012879	Rpl18a-2	365	0	0	0	NA	NA	NA	NA	NA
AGAP004422	Rpl19	715	1134.31	1079.09	17705.9	0.144859	0.280249	0.516893	0.605231	0.802174
AGAP012138	Rpl21	788	742.755	720.773	12903.6	0.121137	0.277089	0.437176	0.661983	0.837385
AGAP005046	Rpl22	689	810.708	917.604	13296.5	-0.0901143	0.294615	-0.305872	0.759702	0.889382
AGAP010252	Rpl23	664	793.417	924.345	12730.3	-0.12954	0.322015	-0.402279	0.687479	0.852273
AGAP006037	Rpl24	1565	756.452	539.975	22754.3	0.54034	0.276964	1.95094	0.0510646	0.202388
AGAP010216	Rpl25	984	413.931	454.445	9542.24	-0.0497133	0.276628	-0.179712	0.857379	0.939768
AGAP002468	Rpl26	664	1033.42	934.321	14618.4	0.219089	0.223767	0.979093	0.327534	0.651263
AGAP011687	Rpl27	987	882.837	716.161	17691.1	0.367813	0.246921	1.4896	0.136329	0.390765
AGAP011706	Rpl27a	958	626.684	652.762	13696.4	0.0226068	0.265945	0.0850057	0.932257	0.973847
AGAP005427	Rpl28	675	674.514	619.069	9772.6	0.193093	0.281137	0.686827	0.492192	0.738012
AGAP006612	Rpl29	445	557.804	686.747	6170.85	-0.209988	0.270315	-0.776829	0.43726	0.738012
AGAP003556	Rpl3	2222	349.707	317.345	16593.6	0.210584	0.270865	0.777449	0.436894	0.738012
AGAP003816	Rpl30	543	504.895	658.246	7040.7	-0.272672	0.375195	-0.726748	0.46738	0.738012
AGAP011896	Rpl31	996	550.774	635.905	13190.2	-0.11861	0.31069	-0.381763	0.702637	0.858546
AGAP002122	Rpl32	723	705.9	793.684	12101.7	-0.0836397	0.300389	-0.278438	0.780676	0.901551
AGAP009324	Rpl34	644	701.65	693.813	10052.3	0.0920127	0.295932	0.310925	0.755858	0.887475
AGAP001408	Rpl35	653	777.246	801.876	11521.6	0.0352761	0.255772	0.13792	0.890304	0.955224
AGAP002754	Rpl35a	735	663.296	665.417	10918.3	0.0722668	0.281694	0.256544	0.797531	0.909518
AGAP002921	Rpl36	725	701.864	751.812	11768	-0.0191726	0.297886	-0.0643621	0.948682	0.98045
AGAP003538	Rpl36a	536	643.026	763.276	8404.75	-0.158951	0.256222	-0.620362	0.535019	0.760516
AGAP000952	Rpl37	784	498.99	406.186	7957.32	0.359799	0.270015	1.33251	0.182692	0.465224
AGAP009920	Rpl37a	632	662.936	795.284	10284.2	-0.167294	0.33303	-0.50234	0.615428	0.808856
AGAP010163	Rpl38	560	800.642	872.524	10469	-0.0393455	0.316303	-0.124392	0.901005	0.959763
AGAP011802	Rpl39	413	982.285	1156.8	9859	-0.14381	0.323397	-0.444686	0.656547	0.834356
AGAP002306	Rpl4	1560	642.494	490.818	19822.8	0.450961	0.261139	1.7269	0.0841856	0.284845
AGAP007927	Rpl40	580	685.49	826.885	9789.12	-0.174032	0.33047	-0.52662	0.598458	0.799274
AGAP007087	Rpl41	486	1402.22	1529.7	15914.4	-0.0427616	0.333022	-0.128405	0.897829	0.958628
AGAP009031	Rpl5	1721	550.6	497.481	20193.7	0.217935	0.260899	0.835323	0.403536	0.720732
AGAP001911	Rpl6	1076	368.053	357.119	8741.13	0.121108	0.335264	0.361231	0.717927	0.86639
AGAP008916	Rpl7	1095	804.07	779.588	19387.3	0.121327	0.239259	0.507094	0.612089	0.807001
AGAP005960	Rpl7a	1000	786.452	658.079	16181.6	0.327313	0.229782	1.42445	0.154317	0.418732
AGAP005802	Rpl8	1091	701.272	586.595	15736	0.328765	0.223744	1.46938	0.14173	0.398121
AGAP009509	Rpl9	2930	7.2961	6.31508	445.204	0.280475	0.141218	1.98611	0.0470211	0.189961
AGAP003592	Rplp0	1345	378.692	389.552	11540	0.0390984	0.226149	0.172888	0.862739	0.942545
AGAP007740	Rplp1	554	1052.44	1253.15	14255.6	-0.157	0.336071	-0.467162	0.640384	0.825326
AGAP003025	Rplp2	777	592.219	603.827	10392.3	0.0542404	0.287908	0.188395	0.850567	0.93631
AGAP009998	Rps11	586	767.995	1063.01	11963.4	-0.34277	0.3903	-0.878221	0.379824	0.699554
AGAP011077	Rps12	601	629.783	664.218	8689.34	0.0039272	0.291539	0.0134706	0.989252	0.996073
AGAP005947	Rps13	724	756.568	881.701	13235.7	-0.130589	0.281806	-0.463402	0.643076	0.826725
AGAP000655	Rps14-1	802	318.42	301.215	5562.35	0.149755	0.315899	0.47406	0.635457	0.822773
AGAP002346	Rps14-2	727	527.652	478.431	8186.25	0.210573	0.269464	0.78145	0.434538	0.738012
AGAP001274	Rps15	649	1165.14	1129.71	16660.3	0.12083	0.269504	0.448341	0.653907	0.832648
AGAP000541	Rps15a-1	1018	294.623	401.085	7884.51	-0.342538	0.298199	-1.14869	0.250685	0.561565
AGAP009572	Rps15a-2	747	348.41	342.169	5767.23	0.101249	0.266771	0.379534	0.704291	0.859393
AGAP011424	Rps16	692	717.275	684.305	10840	0.14256	0.22131	0.644164	0.519469	0.75101
AGAP004887	Rps17	642	877.209	971.326	13261.7	-0.0598381	0.350786	-0.170583	0.864552	0.943129
AGAP010375	Rps18	1064	376.919	448.385	9805.17	-0.153014	0.356526	-0.42918	0.667792	0.840815
AGAP010933	Rps19	701	782.786	891.667	13102.8	-0.10009	0.331182	-0.30222	0.762484	0.890303
AGAP003768	Rps2	1304	426.415	386.311	11854.7	0.216401	0.21464	1.0082	0.313357	0.635316
AGAP010591	Rps20	977	674.841	651.023	14507.1	0.12216	0.354712	0.344393	0.730551	0.87334
AGAP009432	Rps21	2019	19.0556	16.5485	800.993	0.261367	0.309764	0.843763	0.398802	0.718867
AGAP012990	Rps23	933	750.311	835.691	16524.6	-0.0694502	0.308459	-0.225152	0.821861	0.923571
AGAP005131	Rps24	685	568.141	599.19	8930.49	0.00451506	0.250295	0.0180389	0.985608	0.995443
AGAP004462	Rps25	600	919.244	1063.68	13275.8	-0.121409	0.271228	-0.447626	0.654423	0.832669
AGAP012100	Rps26	712	983.732	1003.14	15811.6	0.0492012	0.29096	0.1691	0.865718	0.943827
AGAP007157	Rps27	592	841.933	964.978	11932.4	-0.110787	0.252807	-0.438227	0.661221	0.83714
AGAP008001	Rps27a	1611	132.596	109.361	4363.8	0.342378	0.283201	1.20896	0.226679	0.533093
AGAP003412	Rps28	548	211.381	360.892	3494.9	-0.50859	0.529309	-0.960857	0.336624	0.657872
AGAP001595	Rps29	389	503.468	708.786	5248.8	-0.374798	0.372289	-1.00674	0.314061	0.635946
AGAP001910	Rps3	1053	705.081	594.925	15329.2	0.316652	0.223553	1.41645	0.156642	0.423005
AGAP000654	Rps30	677	649.801	741.657	10512.5	-0.103827	0.283162	-0.366668	0.713867	0.864319
AGAP003532	Rps3a	1115	1114.86	986.899	26239.1	0.248464	0.246366	1.00851	0.313208	0.635316
AGAP006871	Rps4	1016	943.22	836.759	20227.4	0.247452	0.20267	1.22096	0.222102	0.526478
AGAP008329	Rps5	1665	485.684	489.886	18168.9	0.0679618	0.290134	0.234243	0.814796	0.920472
AGAP002919	Rps6	1637	675.104	486.06	21306.4	0.496737	0.394827	1.25812	0.20835	0.507688
AGAP010592	Rps7	850	697.193	784.346	14054.3	-0.0843559	0.266891	-0.316069	0.75195	0.88559
AGAP002437	Rps8	990	868.701	834.561	18860.6	0.135142	0.253209	0.533718	0.593536	0.796521
AGAP005061	Rps9	1118	268.506	294.412	7052	-0.0350242	0.422126	-0.0829712	0.933874	0.974532
AGAP011777	RpsA	1070	598.33	431.718	12368.2	0.535458	0.217073	2.46672	0.0136358	0.0732193
AGAP008051	SAPP1	994	657.858	655.387	14643.5	0.084244	0.407136	0.206919	0.836073	0.929335
AGAP009143	SCRAC1	9099	14.0616	21.3407	3565.23	-0.511451	0.252007	-2.02951	0.0424061	0.175691
AGAP004118	SCRAL1	1563	0	0	0	NA	NA	NA	NA	NA
AGAP005625	SCRASP1	4819	3.28837	3.58098	370.205	-0.0379023	0.3812	-0.0994287	0.920798	0.968953
AGAP006631	SCRASP2	4032	1.40578	2.74661	184.317	-0.692188	0.532835	-1.29907	0.193921	0.484058
AGAP001979	SCRASP3	6774	4.35024	5.66606	751.376	-0.29283	0.278796	-1.05034	0.293562	0.613249
AGAP002451	SCRB1	1638	3134.78	3675.94	124248	-0.145136	0.189652	-0.765278	0.444106	0.738012
AGAP000016	SCRB10	1693	57.6209	86.7179	2726.33	-0.354552	0.549028	-0.645782	0.518421	0.750367
AGAP005716	SCRB16	2452	20.1634	50.832	1917.29	-1.24245	0.149081	-8.33408	7.81e-17	2.47e-15
AGAP003373	SCRB17	1429	28.3984	40.0719	1086.29	-0.398711	0.243786	-1.63549	0.101946	0.321479
AGAP005725	SCRB3	1851	70.4802	74.902	2982.34	-0.0278106	0.455185	-0.0610973	0.951282	0.9813
AGAP002738	SCRB5	1635	55.2758	52.2309	1980	0.138264	0.551785	0.250575	0.802143	0.912481
AGAP004643	SCRB6	1575	5.82896	14.7766	357.467	-0.967241	0.537445	-1.7997	0.0719078	0.255712
AGAP004847	SCRB7	1473	0	0	0	NA	NA	NA	NA	NA
AGAP004846	SCRB9	3853	1104.82	1016.81	91108.2	0.187417	0.168912	1.10955	0.267192	0.582025
AGAP010132	SCRBQ1	1485	0	0	0	NA	NA	NA	NA	NA
AGAP010133	SCRBQ2	2286	19.8939	22.5083	1077.79	-0.103296	0.15728	-0.656765	0.511332	0.745881
AGAP008179	SCRBQ3	1524	0	0	0	NA	NA	NA	NA	NA
AGAP011974	SCRC1	2699	3.61512	2.54211	185.906	0.560482	0.2541	2.20576	0.0274009	0.12662
AGAP009275	SKP	868	0	0	0	NA	NA	NA	NA	NA
AGAP028393	small subunit ribosomal RNA	800	0	0	0	NA	NA	NA	NA	NA
AGAP028266	snoMe28S-Am2589	106	0	0	0	NA	NA	NA	NA	NA
AGAP028328	snoMe28S-Am982	81	0	0	0	NA	NA	NA	NA	NA
AGAP028307	SNORA73	231	4.98753	11.7166	42.4764	-0.0804685	0.315271	-0.255236	0.798541	0.910008
AGAP028352	SNORD14	80	0	0	0	NA	NA	NA	NA	NA
AGAP013581	snosnR60_Z15	106	0	0	0	NA	NA	NA	NA	NA
AGAP013640	snosnR61	81	0	0	0	NA	NA	NA	NA	NA
AGAP028233	snoU18	72	0	0	0	NA	NA	NA	NA	NA
AGAP028238	snoU18	75	0	0	0	NA	NA	NA	NA	NA
AGAP028250	snoU18	72	0	0	0	NA	NA	NA	NA	NA
AGAP028258	snR50	89	0	0	0	NA	NA	NA	NA	NA
AGAP001240	SP11372	1617	3.14207	1.52762	85.1636	0.162981	0.446733	0.364829	0.715239	0.864954
AGAP005914	SP11644	1834	0	1.43304	28.5593	-4.33836	0.561288	-7.72928	1.08e-14	2.6e-13
AGAP004014	SP11706	1410	0	0	0	NA	NA	NA	NA	NA
AGAP004013	SP11838	1491	0	0	0	NA	NA	NA	NA	NA
AGAP004015	SP21408	1494	0	0	0	NA	NA	NA	NA	NA
AGAP003642	SP8898	1431	0	0	0	NA	NA	NA	NA	NA
AGAP003640	SP8905	1518	0	0	0	NA	NA	NA	NA	NA
AGAP003641	SP8907	985	0	0	0	NA	NA	NA	NA	NA
AGAP002334	spas	3169	13.6574	14.0891	979.433	0.0319159	0.203141	0.157113	0.875156	0.948623
AGAP028314	Sphinx_1	95	0	0	0	NA	NA	NA	NA	NA
AGAP028289	Sphinx_2	158	0	0	0	NA	NA	NA	NA	NA
AGAP000346	SPZ1	1387	19.4264	17.4452	572.339	0.226254	0.268329	0.843197	0.399118	0.719024
AGAP006483	SPZ2	1476	0	0.954191	15.1459	-0.212784	0.314627	-0.676305	0.498847	0.738012
AGAP008360	SPZ3	2429	6.14686	15.994	591.677	-1.26875	0.20108	-6.3097	2.8e-10	4.93e-09
AGAP007866	SPZ4	1476	1.03237	0	16.8526	0.212985	0.314727	0.676731	0.498577	0.738012
AGAP007177	SPZ5	1164	0	0	0	NA	NA	NA	NA	NA
AGAP006909	SRPN1	2163	18.6665	24.8982	1044.14	-0.33097	0.221467	-1.49444	0.13506	0.388901
AGAP005246	SRPN10	1575	67.7608	57.9104	2211.38	0.299773	0.115045	2.60569	0.00916883	0.0534073
AGAP001377	SRPN11	1780	19.7648	48.7213	1343.91	-1.18379	0.237987	-4.97417	6.55e-07	8.94e-06
AGAP001375	SRPN12	2735	0.366896	2.01621	70.8628	-0.401229	0.484694	-0.827799	0.407784	0.723012
AGAP028210	SRPN13	246	0	0	0	NA	NA	NA	NA	NA
AGAP007692	SRPN14	1652	0	0	0	NA	NA	NA	NA	NA
AGAP009213	SRPN16	1662	22.2799	35.2751	1061.63	-0.564655	0.227326	-2.4839	0.0129952	0.0706668
AGAP001376	SRPN17	1759	30.663	49.1337	1555.26	-0.586503	0.230895	-2.54013	0.0110811	0.0621612
AGAP007691	SRPN18	1423	0	0	0	NA	NA	NA	NA	NA
AGAP004198	SRPN19	1791	0	0	0	NA	NA	NA	NA	NA
AGAP006911	SRPN2	1541	60.7588	78.9899	2393.59	-0.287064	0.311097	-0.922745	0.35614	0.678064
AGAP006910	SRPN3	1330	13.8082	17.02	457.201	-0.206389	0.329706	-0.625978	0.531329	0.758942
AGAP009670	SRPN4	4108	38.7484	43.7777	3781.45	-0.0896977	0.237458	-0.377742	0.705623	0.859809
AGAP009221	SRPN5	1824	215.058	217.194	8824.3	0.0694518	0.389965	0.178097	0.858646	0.940238
AGAP009212	SRPN6	1790	81.8079	100.392	3639.89	-0.185617	0.362382	-0.512213	0.608502	0.804093
AGAP007693	SRPN7	1200	3.89135	5.46243	124.839	-0.379199	0.343649	-1.10345	0.269831	0.584831
AGAP003194	SRPN8	1906	6.02366	9.28209	323.871	-0.514563	0.300442	-1.71269	0.0867704	0.290336
AGAP003139	SRPN9	1915	40.9741	61.247	2171.76	-0.470955	0.277043	-1.69994	0.0891431	0.29598
AGAP010423	STAT1	2169	0	0	0	NA	NA	NA	NA	NA
AGAP000099	STAT2	2181	35.5721	36.6415	1752.09	0.0276795	0.182231	0.151892	0.879272	0.95023
AGAP006096	Succinyl_COA_transferase	1685	50.3101	37.9591	1664.95	0.458078	0.301243	1.52063	0.128354	0.377089
AGAP010815	TEP1	4023	0	0.992356	43.4351	-4.43956	0.572065	-7.7606	8.45e-15	2.06e-13
AGAP010819	TEP10	3936	0	0.655655	28.2718	-0.213548	0.315075	-0.677768	0.497919	0.738012
AGAP010818	TEP11	3710	0	0.322349	13.161	-0.212537	0.314482	-0.675834	0.499146	0.738012
AGAP008654	TEP12	2550	0	0.575977	16.0857	-0.21288	0.314683	-0.676489	0.49873	0.738012
AGAP008407	TEP13	5361	21.1573	22.7445	2610.18	-0.035999	0.289725	-0.124253	0.901115	0.959763
AGAP008368	TEP14	3744	3.31341	0.74911	172.104	0.293232	0.443102	0.661772	0.508117	0.743608
AGAP008364	TEP15	4431	71.2577	78.8946	7399.05	-0.0734302	0.136071	-0.539648	0.58944	0.794046
AGAP010813	TEP18	358	0	0	0	NA	NA	NA	NA	NA
AGAP010832	TEP19	2904	0	0	0	NA	NA	NA	NA	NA
AGAP008366	TEP2	4167	17.6838	16.1625	1568.51	0.190444	0.254501	0.748306	0.454276	0.738012
AGAP010816	TEP3	3996	0	0.683399	29.9779	-0.213598	0.315105	-0.677864	0.497858	0.738012
AGAP010812	TEP4	4008	0	0.666277	29.2467	-0.213577	0.315092	-0.677824	0.497883	0.738012
AGAP010814	TEP6	3996	0	0.316992	13.8922	-0.212636	0.31454	-0.676023	0.499026	0.738012
AGAP010831	TEP8	2888	0	0	0	NA	NA	NA	NA	NA
AGAP010830	TEP9	3987	0	0	0	NA	NA	NA	NA	NA
AGAP009099	TG3	2270	0	0.558018	13.8922	-0.212636	0.31454	-0.676023	0.499026	0.738012
AGAP008288	TIM	5020	338.657	445.949	43579	-0.312114	0.295574	-1.05596	0.290988	0.60963
AGAP010679	TIM10	1048	48.7557	62.9055	1301.98	-0.282102	0.191871	-1.47027	0.141488	0.397799
AGAP004263	TO1	981	1490.29	2242.4	40750.7	-0.465492	0.334591	-1.39123	0.164157	0.436871
AGAP012703	TO2	853	1822.27	773.292	25187.4	1.09753	0.470354	2.33341	0.0196269	0.0976984
AGAP004262	TO3	950	880.588	5865.25	70257.3	-2.35147	0.393969	-5.96866	2.39e-09	3.94e-08
AGAP011187	TOLL10	4044	6.18816	12.2388	823.651	-0.893941	0.161653	-5.53001	3.2e-08	4.82e-07
AGAP011186	TOLL11	4083	11.9543	14.2737	1190.83	-0.170271	0.231879	-0.734307	0.462762	0.738012
AGAP001004	TOLL1A	3459	1.56893	1.93328	134.909	-0.212824	0.310005	-0.686517	0.492387	0.738012
AGAP010636	TOLL1B	2838	0	0	0	NA	NA	NA	NA	NA
AGAP000999	TOLL5A	3744	29.4516	48.5158	3237.7	-0.621205	0.223633	-2.77779	0.00547301	0.0343679
AGAP010669	TOLL5B	3012	0	0	0	NA	NA	NA	NA	NA
AGAP012387	TOLL6	4380	9.33708	6.17402	760.624	0.663775	0.13103	5.06584	4.07e-07	5.7e-06
AGAP012326	TOLL7	3804	14.795	12.9946	1178.59	0.256173	0.192252	1.33249	0.182701	0.465224
AGAP006974	TOLL9	2439	0	1.35165	35.8623	-4.51469	0.559274	-8.07242	6.89e-16	1.93e-14
AGAP007873	TOR	7596	22.4328	24.154	3938.72	-0.0320116	0.104603	-0.30603	0.759582	0.889382
AGAP000396	TPX1	985	27.5289	30.6588	638.736	-0.0782965	0.194093	-0.403397	0.686656	0.851666
AGAP011054	TPX2	1055	190.546	253.579	5208.4	-0.301956	0.328712	-0.918603	0.358303	0.679735
AGAP007543	TPX3	1263	24.2854	30.5053	769.26	-0.249607	0.176061	-1.41774	0.156268	0.422687
AGAP011824	TPX4	852	364.131	414.427	7390.01	-0.10706	0.212523	-0.503756	0.614433	0.808451
AGAP007020	TPX5	870	12.5316	19.344	307.282	-0.538702	0.191071	-2.81939	0.00481152	0.0309363
AGAP000388	TRAF6	1437	0	0	0	NA	NA	NA	NA	NA
AGAP001833	tRNA-Ala	72	0	0	0	NA	NA	NA	NA	NA
AGAP001841	tRNA-Ala	73	0	0	0	NA	NA	NA	NA	NA
AGAP001844	tRNA-Ala	73	0	0	0	NA	NA	NA	NA	NA
AGAP001851	tRNA-Ala	72	0	0	0	NA	NA	NA	NA	NA
AGAP001852	tRNA-Ala	72	0	0	0	NA	NA	NA	NA	NA
AGAP002561	tRNA-Ala	73	0	16.3881	13.161	-0.212537	0.314482	-0.675834	0.499146	0.738012
AGAP002562	tRNA-Ala	73	0	0	0	NA	NA	NA	NA	NA
AGAP002590	tRNA-Ala	73	0	0	0	NA	NA	NA	NA	NA
AGAP003407	tRNA-Ala	72	0	0	0	NA	NA	NA	NA	NA
AGAP004009	tRNA-Ala	73	0	0	0	NA	NA	NA	NA	NA
AGAP004040	tRNA-Ala	72	0	0	0	NA	NA	NA	NA	NA
AGAP004044	tRNA-Ala	72	0	0	0	NA	NA	NA	NA	NA
AGAP005726	tRNA-Ala	72	0	0	0	NA	NA	NA	NA	NA
AGAP005867	tRNA-Ala	73	0	0	0	NA	NA	NA	NA	NA
AGAP005868	tRNA-Ala	73	0	0	0	NA	NA	NA	NA	NA
AGAP005875	tRNA-Ala	73	0	0	0	NA	NA	NA	NA	NA
AGAP008066	tRNA-Ala	73	0	0	0	NA	NA	NA	NA	NA
AGAP008560	tRNA-Ala	73	0	0	0	NA	NA	NA	NA	NA
AGAP008787	tRNA-Ala	73	0	0	0	NA	NA	NA	NA	NA
AGAP008788	tRNA-Ala	73	0	0	0	NA	NA	NA	NA	NA
AGAP008792	tRNA-Ala	73	0	0	0	NA	NA	NA	NA	NA
AGAP009113	tRNA-Ala	73	0	0	0	NA	NA	NA	NA	NA
AGAP009148	tRNA-Ala	73	0	0	0	NA	NA	NA	NA	NA
AGAP010569	tRNA-Ala	72	0	0	0	NA	NA	NA	NA	NA
AGAP010570	tRNA-Ala	72	0	0	0	NA	NA	NA	NA	NA
AGAP010888	tRNA-Ala	73	0	0	0	NA	NA	NA	NA	NA
AGAP012810	tRNA-Ala	72	0	0	0	NA	NA	NA	NA	NA
AGAP012886	tRNA-Ala	72	0	0	0	NA	NA	NA	NA	NA
AGAP028375	tRNA-Ala	66	0	0	0	NA	NA	NA	NA	NA
AGAP001829	tRNA-Arg	73	0	0	0	NA	NA	NA	NA	NA
AGAP001832	tRNA-Arg	73	0	0	0	NA	NA	NA	NA	NA
AGAP001849	tRNA-Arg	73	0	0	0	NA	NA	NA	NA	NA
AGAP003452	tRNA-Arg	73	0	0	0	NA	NA	NA	NA	NA
AGAP003998	tRNA-Arg	73	0	0	0	NA	NA	NA	NA	NA
AGAP004111	tRNA-Arg	73	0	0	0	NA	NA	NA	NA	NA
AGAP004415	tRNA-Arg	73	0	0	0	NA	NA	NA	NA	NA
AGAP005436	tRNA-Arg	73	24.1579	40.1913	52.6403	-0.0922575	0.447944	-0.205958	0.836824	0.929662
AGAP007444	tRNA-Arg	73	0	0	0	NA	NA	NA	NA	NA
AGAP007561	tRNA-Arg	73	0	0	0	NA	NA	NA	NA	NA
AGAP008383	tRNA-Arg	73	0	0	0	NA	NA	NA	NA	NA
AGAP008856	tRNA-Arg	73	0	0	0	NA	NA	NA	NA	NA
AGAP009287	tRNA-Arg	73	0	0	0	NA	NA	NA	NA	NA
AGAP010532	tRNA-Arg	73	0	0	0	NA	NA	NA	NA	NA
AGAP011550	tRNA-Arg	73	0	0	0	NA	NA	NA	NA	NA
AGAP011585	tRNA-Arg	73	0	0	0	NA	NA	NA	NA	NA
AGAP011597	tRNA-Arg	73	0	0	0	NA	NA	NA	NA	NA
AGAP011855	tRNA-Arg	73	0	0	0	NA	NA	NA	NA	NA
AGAP011857	tRNA-Arg	73	0	0	0	NA	NA	NA	NA	NA
AGAP011862	tRNA-Arg	73	0	0	0	NA	NA	NA	NA	NA
AGAP011863	tRNA-Arg	73	0	0	0	NA	NA	NA	NA	NA
AGAP011866	tRNA-Arg	73	0	0	0	NA	NA	NA	NA	NA
AGAP012794	tRNA-Arg	74	0	0	0	NA	NA	NA	NA	NA
AGAP028374	tRNA-Arg	64	0	0	0	NA	NA	NA	NA	NA
AGAP001963	tRNA-Asn	74	0	0	0	NA	NA	NA	NA	NA
AGAP003299	tRNA-Asn	74	0	0	0	NA	NA	NA	NA	NA
AGAP005083	tRNA-Asn	74	0	0	0	NA	NA	NA	NA	NA
AGAP005084	tRNA-Asn	74	0	0	0	NA	NA	NA	NA	NA
AGAP006189	tRNA-Asn	74	0	0	0	NA	NA	NA	NA	NA
AGAP006519	tRNA-Asn	74	0	0	0	NA	NA	NA	NA	NA
AGAP007328	tRNA-Asn	74	0	0	0	NA	NA	NA	NA	NA
AGAP007329	tRNA-Asn	74	0	0	0	NA	NA	NA	NA	NA
AGAP008791	tRNA-Asn	74	0	0	0	NA	NA	NA	NA	NA
AGAP010527	tRNA-Asn	74	0	0	0	NA	NA	NA	NA	NA
AGAP010921	tRNA-Asn	74	0	0	0	NA	NA	NA	NA	NA
AGAP012733	tRNA-Asn	74	0	0	0	NA	NA	NA	NA	NA
AGAP028376	tRNA-Asn	69	0	0	0	NA	NA	NA	NA	NA
AGAP001547	tRNA-Asp	72	0	0	0	NA	NA	NA	NA	NA
AGAP001714	tRNA-Asp	72	0	0	0	NA	NA	NA	NA	NA
AGAP001830	tRNA-Asp	72	0	0	0	NA	NA	NA	NA	NA
AGAP001920	tRNA-Asp	72	0	0	0	NA	NA	NA	NA	NA
AGAP001921	tRNA-Asp	72	0	0	0	NA	NA	NA	NA	NA
AGAP001922	tRNA-Asp	72	0	0	0	NA	NA	NA	NA	NA
AGAP002031	tRNA-Asp	72	0	0	0	NA	NA	NA	NA	NA
AGAP008607	tRNA-Asp	72	0	0	0	NA	NA	NA	NA	NA
AGAP008618	tRNA-Asp	72	0	0	0	NA	NA	NA	NA	NA
AGAP010522	tRNA-Asp	72	0	0	0	NA	NA	NA	NA	NA
AGAP010523	tRNA-Asp	72	0	0	0	NA	NA	NA	NA	NA
AGAP010524	tRNA-Asp	72	0	0	0	NA	NA	NA	NA	NA
AGAP010525	tRNA-Asp	72	0	0	0	NA	NA	NA	NA	NA
AGAP010526	tRNA-Asp	72	0	0	0	NA	NA	NA	NA	NA
AGAP010664	tRNA-Asp	72	0	0	0	NA	NA	NA	NA	NA
AGAP010665	tRNA-Asp	72	0	0	0	NA	NA	NA	NA	NA
AGAP010666	tRNA-Asp	72	0	0	0	NA	NA	NA	NA	NA
AGAP010667	tRNA-Asp	72	0	0	0	NA	NA	NA	NA	NA
AGAP010668	tRNA-Asp	72	0	0	0	NA	NA	NA	NA	NA
AGAP011154	tRNA-Asp	72	0	0	0	NA	NA	NA	NA	NA
AGAP012687	tRNA-Asp	72	0	0	0	NA	NA	NA	NA	NA
AGAP012688	tRNA-Asp	72	0	0	0	NA	NA	NA	NA	NA
AGAP012689	tRNA-Asp	72	0	0	0	NA	NA	NA	NA	NA
AGAP012785	tRNA-Asp	72	0	0	0	NA	NA	NA	NA	NA
AGAP012786	tRNA-Asp	72	0	0	0	NA	NA	NA	NA	NA
AGAP012878	tRNA-Asp	74	0	0	0	NA	NA	NA	NA	NA
AGAP028368	tRNA-Asp	69	0	0	0	NA	NA	NA	NA	NA
AGAP006538	tRNA-Cys	72	0	0	0	NA	NA	NA	NA	NA
AGAP008587	tRNA-Cys	72	0	0	0	NA	NA	NA	NA	NA
AGAP008608	tRNA-Cys	72	0	0	0	NA	NA	NA	NA	NA
AGAP009298	tRNA-Cys	72	0	0	0	NA	NA	NA	NA	NA
AGAP009301	tRNA-Cys	72	0	0	0	NA	NA	NA	NA	NA
AGAP028362	tRNA-Cys	64	0	0	0	NA	NA	NA	NA	NA
AGAP001837	tRNA-Gln	72	0	0	0	NA	NA	NA	NA	NA
AGAP004305	tRNA-Gln	72	0	0	0	NA	NA	NA	NA	NA
AGAP004536	tRNA-Gln	72	0	0	0	NA	NA	NA	NA	NA
AGAP006787	tRNA-Gln	72	0	0	0	NA	NA	NA	NA	NA
AGAP007695	tRNA-Gln	72	0	0	0	NA	NA	NA	NA	NA
AGAP008609	tRNA-Gln	72	0	0	0	NA	NA	NA	NA	NA
AGAP008663	tRNA-Gln	72	0	0	0	NA	NA	NA	NA	NA
AGAP009297	tRNA-Gln	72	0	0	0	NA	NA	NA	NA	NA
AGAP009299	tRNA-Gln	72	0	0	0	NA	NA	NA	NA	NA
AGAP009300	tRNA-Gln	72	0	0	0	NA	NA	NA	NA	NA
AGAP010927	tRNA-Gln	72	0	0	0	NA	NA	NA	NA	NA
AGAP011591	tRNA-Gln	72	0	0	0	NA	NA	NA	NA	NA
AGAP011595	tRNA-Gln	72	0	0	0	NA	NA	NA	NA	NA
AGAP011601	tRNA-Gln	72	0	0	0	NA	NA	NA	NA	NA
AGAP011602	tRNA-Gln	72	0	0	0	NA	NA	NA	NA	NA
AGAP028358	tRNA-Gln	69	0	0	0	NA	NA	NA	NA	NA
AGAP000730	tRNA-Glu	72	0	0	0	NA	NA	NA	NA	NA
AGAP001850	tRNA-Glu	72	0	0	0	NA	NA	NA	NA	NA
AGAP002660	tRNA-Glu	72	0	0	0	NA	NA	NA	NA	NA
AGAP003107	tRNA-Glu	72	0	0	0	NA	NA	NA	NA	NA
AGAP003978	tRNA-Glu	72	0	0	0	NA	NA	NA	NA	NA
AGAP004436	tRNA-Glu	72	0	0	0	NA	NA	NA	NA	NA
AGAP005090	tRNA-Glu	72	0	0	0	NA	NA	NA	NA	NA
AGAP005224	tRNA-Glu	72	0	0	0	NA	NA	NA	NA	NA
AGAP005554	tRNA-Glu	72	0	0	0	NA	NA	NA	NA	NA
AGAP005692	tRNA-Glu	72	0	0	0	NA	NA	NA	NA	NA
AGAP005900	tRNA-Glu	72	0	0	0	NA	NA	NA	NA	NA
AGAP006401	tRNA-Glu	72	0	0	0	NA	NA	NA	NA	NA
AGAP006886	tRNA-Glu	72	0	0	0	NA	NA	NA	NA	NA
AGAP007449	tRNA-Glu	72	0	0	0	NA	NA	NA	NA	NA
AGAP007526	tRNA-Glu	72	0	0	0	NA	NA	NA	NA	NA
AGAP007527	tRNA-Glu	74	0	0	0	NA	NA	NA	NA	NA
AGAP007528	tRNA-Glu	72	0	0	0	NA	NA	NA	NA	NA
AGAP007554	tRNA-Glu	72	0	0	0	NA	NA	NA	NA	NA
AGAP007555	tRNA-Glu	72	0	0	0	NA	NA	NA	NA	NA
AGAP008591	tRNA-Glu	72	0	0	0	NA	NA	NA	NA	NA
AGAP008592	tRNA-Glu	72	0	0	0	NA	NA	NA	NA	NA
AGAP008603	tRNA-Glu	72	0	0	0	NA	NA	NA	NA	NA
AGAP010747	tRNA-Glu	72	0	0	0	NA	NA	NA	NA	NA
AGAP010749	tRNA-Glu	72	0	0	0	NA	NA	NA	NA	NA
AGAP011577	tRNA-Glu	72	0	0	0	NA	NA	NA	NA	NA
AGAP011998	tRNA-Glu	72	0	0	0	NA	NA	NA	NA	NA
AGAP012618	tRNA-Glu	72	0	0	0	NA	NA	NA	NA	NA
AGAP028378	tRNA-Glu	66	0	0	0	NA	NA	NA	NA	NA
AGAP002774	tRNA-Gly	72	0	0	0	NA	NA	NA	NA	NA
AGAP003100	tRNA-Gly	71	0	0	0	NA	NA	NA	NA	NA
AGAP003104	tRNA-Gly	71	0	0	0	NA	NA	NA	NA	NA
AGAP003450	tRNA-Gly	72	0	0	0	NA	NA	NA	NA	NA
AGAP003455	tRNA-Gly	72	0	0	0	NA	NA	NA	NA	NA
AGAP003950	tRNA-Gly	72	0	0	0	NA	NA	NA	NA	NA
AGAP004185	tRNA-Gly	71	0	0	0	NA	NA	NA	NA	NA
AGAP004187	tRNA-Gly	71	0	0	0	NA	NA	NA	NA	NA
AGAP004364	tRNA-Gly	72	0	0	0	NA	NA	NA	NA	NA
AGAP004385	tRNA-Gly	71	0	0	0	NA	NA	NA	NA	NA
AGAP004538	tRNA-Gly	72	0	0	0	NA	NA	NA	NA	NA
AGAP004561	tRNA-Gly	71	0	0	0	NA	NA	NA	NA	NA
AGAP005367	tRNA-Gly	71	0	0	0	NA	NA	NA	NA	NA
AGAP005439	tRNA-Gly	71	0	0	0	NA	NA	NA	NA	NA
AGAP005441	tRNA-Gly	71	0	0	0	NA	NA	NA	NA	NA
AGAP005443	tRNA-Gly	71	0	0	0	NA	NA	NA	NA	NA
AGAP007267	tRNA-Gly	72	0	0	0	NA	NA	NA	NA	NA
AGAP008346	tRNA-Gly	72	0	0	0	NA	NA	NA	NA	NA
AGAP009422	tRNA-Gly	71	0	0	0	NA	NA	NA	NA	NA
AGAP009425	tRNA-Gly	71	0	0	0	NA	NA	NA	NA	NA
AGAP009454	tRNA-Gly	71	0	0	0	NA	NA	NA	NA	NA
AGAP010521	tRNA-Gly	71	0	0	0	NA	NA	NA	NA	NA
AGAP010660	tRNA-Gly	71	0	0	0	NA	NA	NA	NA	NA
AGAP012510	tRNA-Gly	71	0	0	0	NA	NA	NA	NA	NA
AGAP012580	tRNA-Gly	72	0	0	0	NA	NA	NA	NA	NA
AGAP028372	tRNA-Gly	67	0	0	0	NA	NA	NA	NA	NA
AGAP003448	tRNA-His	72	0	0	0	NA	NA	NA	NA	NA
AGAP003451	tRNA-His	72	0	0	0	NA	NA	NA	NA	NA
AGAP003456	tRNA-His	72	0	0	0	NA	NA	NA	NA	NA
AGAP004365	tRNA-His	72	0	0	0	NA	NA	NA	NA	NA
AGAP006326	tRNA-His	72	0	0	0	NA	NA	NA	NA	NA
AGAP006329	tRNA-His	72	0	0	0	NA	NA	NA	NA	NA
AGAP006331	tRNA-His	72	0	0	0	NA	NA	NA	NA	NA
AGAP006333	tRNA-His	72	0	0	0	NA	NA	NA	NA	NA
AGAP006334	tRNA-His	72	0	0	0	NA	NA	NA	NA	NA
AGAP006335	tRNA-His	72	0	0	0	NA	NA	NA	NA	NA
AGAP006336	tRNA-His	72	0	0	0	NA	NA	NA	NA	NA
AGAP006337	tRNA-His	72	0	0	0	NA	NA	NA	NA	NA
AGAP006352	tRNA-His	72	0	0	0	NA	NA	NA	NA	NA
AGAP008594	tRNA-His	72	0	0	0	NA	NA	NA	NA	NA
AGAP008595	tRNA-His	72	0	0	0	NA	NA	NA	NA	NA
AGAP011221	tRNA-His	72	0	0	0	NA	NA	NA	NA	NA
AGAP011258	tRNA-His	72	0	0	0	NA	NA	NA	NA	NA
AGAP011260	tRNA-His	72	0	0	0	NA	NA	NA	NA	NA
AGAP011264	tRNA-His	72	0	0	0	NA	NA	NA	NA	NA
AGAP011266	tRNA-His	72	0	0	0	NA	NA	NA	NA	NA
AGAP011269	tRNA-His	69	0	0	0	NA	NA	NA	NA	NA
AGAP012579	tRNA-His	72	0	0	0	NA	NA	NA	NA	NA
AGAP012639	tRNA-His	72	0	0	0	NA	NA	NA	NA	NA
AGAP028381	tRNA-His	66	0	0	0	NA	NA	NA	NA	NA
AGAP001105	tRNA-Ile	103	0	0	0	NA	NA	NA	NA	NA
AGAP003101	tRNA-Ile	74	0	0	0	NA	NA	NA	NA	NA
AGAP003102	tRNA-Ile	74	0	0	0	NA	NA	NA	NA	NA
AGAP003110	tRNA-Ile	74	0	0	0	NA	NA	NA	NA	NA
AGAP003948	tRNA-Ile	74	0	0	0	NA	NA	NA	NA	NA
AGAP003949	tRNA-Ile	74	0	0	0	NA	NA	NA	NA	NA
AGAP003952	tRNA-Ile	74	0	0	0	NA	NA	NA	NA	NA
AGAP003953	tRNA-Ile	74	0	0	0	NA	NA	NA	NA	NA
AGAP003954	tRNA-Ile	74	0	0	0	NA	NA	NA	NA	NA
AGAP003955	tRNA-Ile	74	0	0	0	NA	NA	NA	NA	NA
AGAP003956	tRNA-Ile	74	0	0	0	NA	NA	NA	NA	NA
AGAP003957	tRNA-Ile	74	0	0	0	NA	NA	NA	NA	NA
AGAP006639	tRNA-Ile	98	0	0	0	NA	NA	NA	NA	NA
AGAP008519	tRNA-Ile	74	0	0	0	NA	NA	NA	NA	NA
AGAP012942	tRNA-Ile	76	0	0	0	NA	NA	NA	NA	NA
AGAP028357	tRNA-Ile	68	0	0	0	NA	NA	NA	NA	NA
AGAP001853	tRNA-Leu	80	0	0	0	NA	NA	NA	NA	NA
AGAP002696	tRNA-Leu	83	0	0	0	NA	NA	NA	NA	NA
AGAP002697	tRNA-Leu	83	0	0	0	NA	NA	NA	NA	NA
AGAP002698	tRNA-Leu	83	0	0	0	NA	NA	NA	NA	NA
AGAP002699	tRNA-Leu	83	0	0	0	NA	NA	NA	NA	NA
AGAP002700	tRNA-Leu	83	0	0	0	NA	NA	NA	NA	NA
AGAP002701	tRNA-Leu	83	0	0	0	NA	NA	NA	NA	NA
AGAP003435	tRNA-Leu	82	0	0	0	NA	NA	NA	NA	NA
AGAP003436	tRNA-Leu	82	0	0	0	NA	NA	NA	NA	NA
AGAP004072	tRNA-Leu	122	0	0	0	NA	NA	NA	NA	NA
AGAP004075	tRNA-Leu	117	0	0	0	NA	NA	NA	NA	NA
AGAP004421	tRNA-Leu	83	0	0	0	NA	NA	NA	NA	NA
AGAP006322	tRNA-Leu	83	0	0	0	NA	NA	NA	NA	NA
AGAP007330	tRNA-Leu	83	0	0	0	NA	NA	NA	NA	NA
AGAP007559	tRNA-Leu	82	0	0	0	NA	NA	NA	NA	NA
AGAP008589	tRNA-Leu	80	0	0	0	NA	NA	NA	NA	NA
AGAP008605	tRNA-Leu	80	0	0	0	NA	NA	NA	NA	NA
AGAP008784	tRNA-Leu	166	0	0	0	NA	NA	NA	NA	NA
AGAP010533	tRNA-Leu	83	0	0	0	NA	NA	NA	NA	NA
AGAP011510	tRNA-Leu	82	0	0	0	NA	NA	NA	NA	NA
AGAP011594	tRNA-Leu	82	0	0	0	NA	NA	NA	NA	NA
AGAP011864	tRNA-Leu	84	0	0	0	NA	NA	NA	NA	NA
AGAP011865	tRNA-Leu	84	0	0	0	NA	NA	NA	NA	NA
AGAP012797	tRNA-Leu	83	0	0	0	NA	NA	NA	NA	NA
AGAP012899	tRNA-Leu	80	0	0	0	NA	NA	NA	NA	NA
AGAP012929	tRNA-Leu	83	0	0	0	NA	NA	NA	NA	NA
AGAP028365	tRNA-Leu	66	0	0	0	NA	NA	NA	NA	NA
AGAP028390	tRNA-Leu	66	0	0	0	NA	NA	NA	NA	NA
AGAP003103	tRNA-Lys	73	0	0	0	NA	NA	NA	NA	NA
AGAP003298	tRNA-Lys	73	0	0	0	NA	NA	NA	NA	NA
AGAP003511	tRNA-Lys	73	0	0	0	NA	NA	NA	NA	NA
AGAP003947	tRNA-Lys	73	0	0	0	NA	NA	NA	NA	NA
AGAP004047	tRNA-Lys	73	0	0	0	NA	NA	NA	NA	NA
AGAP004058	tRNA-Lys	76	0	0	0	NA	NA	NA	NA	NA
AGAP004073	tRNA-Lys	73	0	0	0	NA	NA	NA	NA	NA
AGAP004074	tRNA-Lys	73	0	0	0	NA	NA	NA	NA	NA
AGAP004821	tRNA-Lys	73	0	0	0	NA	NA	NA	NA	NA
AGAP005097	tRNA-Lys	73	0	0	0	NA	NA	NA	NA	NA
AGAP005157	tRNA-Lys	73	0	0	0	NA	NA	NA	NA	NA
AGAP005876	tRNA-Lys	73	0	0	0	NA	NA	NA	NA	NA
AGAP007047	tRNA-Lys	73	0	0	0	NA	NA	NA	NA	NA
AGAP007261	tRNA-Lys	73	0	0	0	NA	NA	NA	NA	NA
AGAP007694	tRNA-Lys	73	0	0	0	NA	NA	NA	NA	NA
AGAP008029	tRNA-Lys	73	0	0	0	NA	NA	NA	NA	NA
AGAP008030	tRNA-Lys	73	0	0	0	NA	NA	NA	NA	NA
AGAP008211	tRNA-Lys	73	0	0	0	NA	NA	NA	NA	NA
AGAP008485	tRNA-Lys	73	0	0	0	NA	NA	NA	NA	NA
AGAP008786	tRNA-Lys	73	0	0	0	NA	NA	NA	NA	NA
AGAP008789	tRNA-Lys	73	0	0	0	NA	NA	NA	NA	NA
AGAP008793	tRNA-Lys	73	0	0	0	NA	NA	NA	NA	NA
AGAP009326	tRNA-Lys	73	0	0	0	NA	NA	NA	NA	NA
AGAP009689	tRNA-Lys	73	0	0	0	NA	NA	NA	NA	NA
AGAP009698	tRNA-Lys	73	0	0	0	NA	NA	NA	NA	NA
AGAP028367	tRNA-Lys	71	0	0	0	NA	NA	NA	NA	NA
AGAP000729	tRNA-Met	73	0	0	0	NA	NA	NA	NA	NA
AGAP001605	tRNA-Met	73	0	0	0	NA	NA	NA	NA	NA
AGAP003105	tRNA-Met	72	0	0	0	NA	NA	NA	NA	NA
AGAP004387	tRNA-Met	73	0	0	0	NA	NA	NA	NA	NA
AGAP004389	tRNA-Met	73	0	0	0	NA	NA	NA	NA	NA
AGAP005085	tRNA-Met	72	0	0	0	NA	NA	NA	NA	NA
AGAP005086	tRNA-Met	72	0	0	0	NA	NA	NA	NA	NA
AGAP005089	tRNA-Met	73	0	0	0	NA	NA	NA	NA	NA
AGAP006692	tRNA-Met	73	0	0	0	NA	NA	NA	NA	NA
AGAP006693	tRNA-Met	72	0	0	0	NA	NA	NA	NA	NA
AGAP006694	tRNA-Met	73	0	0	0	NA	NA	NA	NA	NA
AGAP006695	tRNA-Met	72	0	0	0	NA	NA	NA	NA	NA
AGAP007067	tRNA-Met	72	0	0	0	NA	NA	NA	NA	NA
AGAP009663	tRNA-Met	72	0	0	0	NA	NA	NA	NA	NA
AGAP010584	tRNA-Met	72	0	0	0	NA	NA	NA	NA	NA
AGAP011607	tRNA-Met	72	0	0	0	NA	NA	NA	NA	NA
AGAP011624	tRNA-Met	72	0	0	0	NA	NA	NA	NA	NA
AGAP011658	tRNA-Met	72	0	0	0	NA	NA	NA	NA	NA
AGAP012511	tRNA-Met	73	0	0	0	NA	NA	NA	NA	NA
AGAP028359	tRNA-Met	69	0	0	0	NA	NA	NA	NA	NA
AGAP001128	tRNA-Phe	73	0	0	0	NA	NA	NA	NA	NA
AGAP001926	tRNA-Phe	73	0	0	0	NA	NA	NA	NA	NA
AGAP001927	tRNA-Phe	73	0	0	0	NA	NA	NA	NA	NA
AGAP010942	tRNA-Phe	73	0	0	0	NA	NA	NA	NA	NA
AGAP011461	tRNA-Phe	73	0	0	0	NA	NA	NA	NA	NA
AGAP012149	tRNA-Phe	73	0	0	0	NA	NA	NA	NA	NA
AGAP012150	tRNA-Phe	73	0	0	0	NA	NA	NA	NA	NA
AGAP012151	tRNA-Phe	73	0	0	0	NA	NA	NA	NA	NA
AGAP012153	tRNA-Phe	73	0	0	0	NA	NA	NA	NA	NA
AGAP028379	tRNA-Phe	67	0	0	0	NA	NA	NA	NA	NA
AGAP001840	tRNA-Pro	72	0	0	0	NA	NA	NA	NA	NA
AGAP001842	tRNA-Pro	72	0	0	0	NA	NA	NA	NA	NA
AGAP001843	tRNA-Pro	72	0	0	0	NA	NA	NA	NA	NA
AGAP003828	tRNA-Pro	72	0	0	0	NA	NA	NA	NA	NA
AGAP003829	tRNA-Pro	72	0	0	0	NA	NA	NA	NA	NA
AGAP004042	tRNA-Pro	72	0	0	0	NA	NA	NA	NA	NA
AGAP004697	tRNA-Pro	72	0	0	0	NA	NA	NA	NA	NA
AGAP004924	tRNA-Pro	72	0	0	0	NA	NA	NA	NA	NA
AGAP004925	tRNA-Pro	72	0	0	0	NA	NA	NA	NA	NA
AGAP004926	tRNA-Pro	72	0	0	0	NA	NA	NA	NA	NA
AGAP005452	tRNA-Pro	72	0	0	0	NA	NA	NA	NA	NA
AGAP005676	tRNA-Pro	72	0	0	0	NA	NA	NA	NA	NA
AGAP008568	tRNA-Pro	72	0	0	0	NA	NA	NA	NA	NA
AGAP008583	tRNA-Pro	72	0	0	0	NA	NA	NA	NA	NA
AGAP008590	tRNA-Pro	72	0	0	0	NA	NA	NA	NA	NA
AGAP009892	tRNA-Pro	72	0	0	0	NA	NA	NA	NA	NA
AGAP010944	tRNA-Pro	72	0	0	0	NA	NA	NA	NA	NA
AGAP010945	tRNA-Pro	72	0	0	0	NA	NA	NA	NA	NA
AGAP010946	tRNA-Pro	72	0	0	0	NA	NA	NA	NA	NA
AGAP010947	tRNA-Pro	72	0	0	0	NA	NA	NA	NA	NA
AGAP010948	tRNA-Pro	73	0	0	0	NA	NA	NA	NA	NA
AGAP010949	tRNA-Pro	72	0	0	0	NA	NA	NA	NA	NA
AGAP010950	tRNA-Pro	72	0	0	0	NA	NA	NA	NA	NA
AGAP010951	tRNA-Pro	72	0	0	0	NA	NA	NA	NA	NA
AGAP010952	tRNA-Pro	72	0	0	0	NA	NA	NA	NA	NA
AGAP010953	tRNA-Pro	72	0	0	0	NA	NA	NA	NA	NA
AGAP011598	tRNA-Pro	72	0	0	0	NA	NA	NA	NA	NA
AGAP011856	tRNA-Pro	72	0	0	0	NA	NA	NA	NA	NA
AGAP012595	tRNA-Pro	72	0	0	0	NA	NA	NA	NA	NA
AGAP012774	tRNA-Pro	72	0	0	0	NA	NA	NA	NA	NA
AGAP012789	tRNA-Pro	72	0	0	0	NA	NA	NA	NA	NA
AGAP012790	tRNA-Pro	72	0	0	0	NA	NA	NA	NA	NA
AGAP028385	tRNA-Pro	66	0	0	0	NA	NA	NA	NA	NA
AGAP000459	tRNA-Pseudo	74	46.4326	0	39.5247	4.5754	0.558992	8.18509	2.72e-16	8.08e-15
AGAP000542	tRNA-Pseudo	73	0	0	0	NA	NA	NA	NA	NA
AGAP000742	tRNA-Pseudo	73	0	0	0	NA	NA	NA	NA	NA
AGAP002746	tRNA-Pseudo	76	0	0	0	NA	NA	NA	NA	NA
AGAP005154	tRNA-Pseudo	74	0	0	0	NA	NA	NA	NA	NA
AGAP009900	tRNA-Pseudo	75	0	0	0	NA	NA	NA	NA	NA
AGAP011381	tRNA-Pseudo	74	0	0	0	NA	NA	NA	NA	NA
AGAP011428	tRNA-Pseudo	74	0	0	0	NA	NA	NA	NA	NA
AGAP012482	tRNA-Pseudo	74	0	0	0	NA	NA	NA	NA	NA
AGAP028270	tRNA-Sec	86	0	0	0	NA	NA	NA	NA	NA
AGAP001191	tRNA-Ser	82	0	0	0	NA	NA	NA	NA	NA
AGAP001831	tRNA-Ser	82	0	0	0	NA	NA	NA	NA	NA
AGAP001834	tRNA-Ser	82	0	0	0	NA	NA	NA	NA	NA
AGAP001835	tRNA-Ser	82	0	0	0	NA	NA	NA	NA	NA
AGAP001836	tRNA-Ser	82	0	0	0	NA	NA	NA	NA	NA
AGAP001838	tRNA-Ser	82	0	0	0	NA	NA	NA	NA	NA
AGAP001845	tRNA-Ser	82	0	0	0	NA	NA	NA	NA	NA
AGAP002368	tRNA-Ser	82	0	0	0	NA	NA	NA	NA	NA
AGAP002749	tRNA-Ser	82	0	0	0	NA	NA	NA	NA	NA
AGAP002750	tRNA-Ser	82	0	0	0	NA	NA	NA	NA	NA
AGAP003835	tRNA-Ser	82	0	0	0	NA	NA	NA	NA	NA
AGAP004045	tRNA-Ser	82	0	0	0	NA	NA	NA	NA	NA
AGAP005517	tRNA-Ser	82	0	0	0	NA	NA	NA	NA	NA
AGAP006922	tRNA-Ser	82	0	0	0	NA	NA	NA	NA	NA
AGAP007222	tRNA-Ser	82	0	0	0	NA	NA	NA	NA	NA
AGAP010651	tRNA-Ser	82	0	0	0	NA	NA	NA	NA	NA
AGAP010652	tRNA-Ser	82	0	0	0	NA	NA	NA	NA	NA
AGAP010674	tRNA-Ser	82	0	0	0	NA	NA	NA	NA	NA
AGAP011860	tRNA-Ser	82	0	0	0	NA	NA	NA	NA	NA
AGAP011861	tRNA-Ser	82	0	0	0	NA	NA	NA	NA	NA
AGAP011869	tRNA-Ser	82	0	0	0	NA	NA	NA	NA	NA
AGAP011986	tRNA-Ser	82	0	53.5146	47.4742	-4.90902	0.544236	-9.02002	1.88e-19	7.9e-18
AGAP028377	tRNA-Ser	67	0	0	0	NA	NA	NA	NA	NA
AGAP028388	tRNA-Ser	66	0	0	0	NA	NA	NA	NA	NA
AGAP001129	tRNA-Thr	74	0	0	0	NA	NA	NA	NA	NA
AGAP001567	tRNA-Thr	72	0	0	0	NA	NA	NA	NA	NA
AGAP001839	tRNA-Thr	74	0	0	0	NA	NA	NA	NA	NA
AGAP001846	tRNA-Thr	74	0	0	0	NA	NA	NA	NA	NA
AGAP001847	tRNA-Thr	74	0	0	0	NA	NA	NA	NA	NA
AGAP001848	tRNA-Thr	74	0	0	0	NA	NA	NA	NA	NA
AGAP002673	tRNA-Thr	72	0	0	0	NA	NA	NA	NA	NA
AGAP004041	tRNA-Thr	72	0	0	0	NA	NA	NA	NA	NA
AGAP004043	tRNA-Thr	72	0	0	0	NA	NA	NA	NA	NA
AGAP006476	tRNA-Thr	73	0	0	0	NA	NA	NA	NA	NA
AGAP007260	tRNA-Thr	73	0	0	0	NA	NA	NA	NA	NA
AGAP008068	tRNA-Thr	72	0	0	0	NA	NA	NA	NA	NA
AGAP008069	tRNA-Thr	74	0	0	0	NA	NA	NA	NA	NA
AGAP009455	tRNA-Thr	74	0	0	0	NA	NA	NA	NA	NA
AGAP009456	tRNA-Thr	74	0	0	0	NA	NA	NA	NA	NA
AGAP028384	tRNA-Thr	65	0	0	0	NA	NA	NA	NA	NA
AGAP003946	tRNA-Trp	72	0	0	0	NA	NA	NA	NA	NA
AGAP003951	tRNA-Trp	72	0	0	0	NA	NA	NA	NA	NA
AGAP003958	tRNA-Trp	72	0	0	0	NA	NA	NA	NA	NA
AGAP004388	tRNA-Trp	72	0	0	0	NA	NA	NA	NA	NA
AGAP004390	tRNA-Trp	72	0	0	0	NA	NA	NA	NA	NA
AGAP008220	tRNA-Trp	72	0	0	0	NA	NA	NA	NA	NA
AGAP012512	tRNA-Trp	72	0	0	0	NA	NA	NA	NA	NA
AGAP028361	tRNA-Trp	69	0	0	0	NA	NA	NA	NA	NA
AGAP002676	tRNA-Tyr	96	0	0	0	NA	NA	NA	NA	NA
AGAP003959	tRNA-Tyr	96	0	0	0	NA	NA	NA	NA	NA
AGAP005827	tRNA-Tyr	101	0	0	0	NA	NA	NA	NA	NA
AGAP005950	tRNA-Tyr	101	0	0	0	NA	NA	NA	NA	NA
AGAP007424	tRNA-Tyr	100	0	0	0	NA	NA	NA	NA	NA
AGAP007425	tRNA-Tyr	125	0	0	0	NA	NA	NA	NA	NA
AGAP007426	tRNA-Tyr	142	0	0	0	NA	NA	NA	NA	NA
AGAP007427	tRNA-Tyr	157	0	0	0	NA	NA	NA	NA	NA
AGAP007428	tRNA-Tyr	151	0	0	0	NA	NA	NA	NA	NA
AGAP007429	tRNA-Tyr	142	0	0	0	NA	NA	NA	NA	NA
AGAP007430	tRNA-Tyr	126	0	0	0	NA	NA	NA	NA	NA
AGAP007431	tRNA-Tyr	142	0	0	0	NA	NA	NA	NA	NA
AGAP007432	tRNA-Tyr	130	0	0	0	NA	NA	NA	NA	NA
AGAP007433	tRNA-Tyr	271	0	0	0	NA	NA	NA	NA	NA
AGAP007434	tRNA-Tyr	135	0	0	0	NA	NA	NA	NA	NA
AGAP007435	tRNA-Tyr	125	0	0	0	NA	NA	NA	NA	NA
AGAP007436	tRNA-Tyr	146	0	0	0	NA	NA	NA	NA	NA
AGAP007437	tRNA-Tyr	143	0	0	0	NA	NA	NA	NA	NA
AGAP007438	tRNA-Tyr	130	0	0	0	NA	NA	NA	NA	NA
AGAP007447	tRNA-Tyr	96	0	0	0	NA	NA	NA	NA	NA
AGAP007448	tRNA-Tyr	91	0	0	0	NA	NA	NA	NA	NA
AGAP011999	tRNA-Tyr	108	0	0	0	NA	NA	NA	NA	NA
AGAP028363	tRNA-Tyr	66	0	0	0	NA	NA	NA	NA	NA
AGAP012791	tRNA-Undet	128	0	0	0	NA	NA	NA	NA	NA
AGAP003426	tRNA-Val	73	0	0	0	NA	NA	NA	NA	NA
AGAP003799	tRNA-Val	73	0	0	0	NA	NA	NA	NA	NA
AGAP004304	tRNA-Val	73	0	0	0	NA	NA	NA	NA	NA
AGAP004927	tRNA-Val	73	0	0	0	NA	NA	NA	NA	NA
AGAP005442	tRNA-Val	73	0	0	0	NA	NA	NA	NA	NA
AGAP006284	tRNA-Val	73	0	0	0	NA	NA	NA	NA	NA
AGAP006285	tRNA-Val	73	0	0	0	NA	NA	NA	NA	NA
AGAP006286	tRNA-Val	73	0	0	0	NA	NA	NA	NA	NA
AGAP006287	tRNA-Val	73	0	0	0	NA	NA	NA	NA	NA
AGAP006288	tRNA-Val	73	0	0	0	NA	NA	NA	NA	NA
AGAP006289	tRNA-Val	73	0	0	0	NA	NA	NA	NA	NA
AGAP006290	tRNA-Val	73	0	0	0	NA	NA	NA	NA	NA
AGAP006291	tRNA-Val	73	0	0	0	NA	NA	NA	NA	NA
AGAP006292	tRNA-Val	73	0	0	0	NA	NA	NA	NA	NA
AGAP006293	tRNA-Val	73	0	0	0	NA	NA	NA	NA	NA
AGAP006294	tRNA-Val	73	0	0	0	NA	NA	NA	NA	NA
AGAP006295	tRNA-Val	73	0	0	0	NA	NA	NA	NA	NA
AGAP006296	tRNA-Val	73	0	0	0	NA	NA	NA	NA	NA
AGAP006297	tRNA-Val	73	0	0	0	NA	NA	NA	NA	NA
AGAP006298	tRNA-Val	73	0	0	0	NA	NA	NA	NA	NA
AGAP006299	tRNA-Val	73	0	0	0	NA	NA	NA	NA	NA
AGAP006300	tRNA-Val	73	0	0	0	NA	NA	NA	NA	NA
AGAP006301	tRNA-Val	73	0	0	0	NA	NA	NA	NA	NA
AGAP006302	tRNA-Val	73	0	0	0	NA	NA	NA	NA	NA
AGAP006303	tRNA-Val	73	0	0	0	NA	NA	NA	NA	NA
AGAP006304	tRNA-Val	73	0	0	0	NA	NA	NA	NA	NA
AGAP006305	tRNA-Val	73	0	0	0	NA	NA	NA	NA	NA
AGAP006306	tRNA-Val	73	0	0	0	NA	NA	NA	NA	NA
AGAP006307	tRNA-Val	73	0	0	0	NA	NA	NA	NA	NA
AGAP006308	tRNA-Val	73	0	0	0	NA	NA	NA	NA	NA
AGAP006309	tRNA-Val	73	0	0	0	NA	NA	NA	NA	NA
AGAP006310	tRNA-Val	73	0	0	0	NA	NA	NA	NA	NA
AGAP006311	tRNA-Val	73	0	0	0	NA	NA	NA	NA	NA
AGAP006312	tRNA-Val	73	0	0	0	NA	NA	NA	NA	NA
AGAP006313	tRNA-Val	73	0	0	0	NA	NA	NA	NA	NA
AGAP006314	tRNA-Val	73	0	0	0	NA	NA	NA	NA	NA
AGAP006315	tRNA-Val	73	0	0	0	NA	NA	NA	NA	NA
AGAP006316	tRNA-Val	73	0	0	0	NA	NA	NA	NA	NA
AGAP006317	tRNA-Val	73	0	0	0	NA	NA	NA	NA	NA
AGAP006318	tRNA-Val	73	0	0	0	NA	NA	NA	NA	NA
AGAP006319	tRNA-Val	73	0	0	0	NA	NA	NA	NA	NA
AGAP006320	tRNA-Val	73	0	0	0	NA	NA	NA	NA	NA
AGAP006332	tRNA-Val	73	0	0	0	NA	NA	NA	NA	NA
AGAP006338	tRNA-Val	73	0	0	0	NA	NA	NA	NA	NA
AGAP006341	tRNA-Val	73	0	0	0	NA	NA	NA	NA	NA
AGAP006351	tRNA-Val	73	0	0	0	NA	NA	NA	NA	NA
AGAP006801	tRNA-Val	73	0	0	0	NA	NA	NA	NA	NA
AGAP007268	tRNA-Val	73	0	0	0	NA	NA	NA	NA	NA
AGAP007350	tRNA-Val	73	0	0	0	NA	NA	NA	NA	NA
AGAP007351	tRNA-Val	73	0	0	0	NA	NA	NA	NA	NA
AGAP007352	tRNA-Val	73	0	0	0	NA	NA	NA	NA	NA
AGAP007360	tRNA-Val	73	0	0	0	NA	NA	NA	NA	NA
AGAP007441	tRNA-Val	73	0	0	0	NA	NA	NA	NA	NA
AGAP008581	tRNA-Val	73	0	0	0	NA	NA	NA	NA	NA
AGAP008586	tRNA-Val	73	0	0	0	NA	NA	NA	NA	NA
AGAP010868	tRNA-Val	73	0	0	0	NA	NA	NA	NA	NA
AGAP011259	tRNA-Val	73	0	0	0	NA	NA	NA	NA	NA
AGAP011261	tRNA-Val	73	0	0	0	NA	NA	NA	NA	NA
AGAP011263	tRNA-Val	73	0	0	0	NA	NA	NA	NA	NA
AGAP011265	tRNA-Val	73	0	0	0	NA	NA	NA	NA	NA
AGAP011268	tRNA-Val	73	0	0	0	NA	NA	NA	NA	NA
AGAP011596	tRNA-Val	73	0	0	0	NA	NA	NA	NA	NA
AGAP012147	tRNA-Val	73	0	0	0	NA	NA	NA	NA	NA
AGAP012640	tRNA-Val	73	0	0	0	NA	NA	NA	NA	NA
AGAP028392	tRNA-Val	72	0	0	0	NA	NA	NA	NA	NA
AGAP009584	TRX1	718	204.309	245.409	3609.75	-0.143674	0.439065	-0.327226	0.743497	0.881095
AGAP007201	TRX2	755	57.8517	64.3059	1028.16	-0.072902	0.196257	-0.371462	0.710293	0.86282
AGAP003338	TRX3	1208	51.8312	43.0538	1283.13	0.338595	0.202933	1.66851	0.0952152	0.308523
AGAP000565	TRXR	3502	167.249	76.8254	9655.12	1.03401	0.440857	2.34545	0.0190042	0.0952419
AGAP003062	TUBE	2214	6.74483	6.71751	331.629	0.0813395	0.190384	0.427239	0.669205	0.841351
AGAP000352	TWDL1	1065	0	0	0	NA	NA	NA	NA	NA
AGAP013269	TWDL10	1473	0	0	0	NA	NA	NA	NA	NA
AGAP001543	TWDL11	730	0	0	0	NA	NA	NA	NA	NA
AGAP004576	TWDL12	772	0	0	0	NA	NA	NA	NA	NA
AGAP000937	TWDL2	444	0	0	0	NA	NA	NA	NA	NA
AGAP013421	TWDL3	1074	0	0	0	NA	NA	NA	NA	NA
AGAP013175	TWDL4	1089	0	0	0	NA	NA	NA	NA	NA
AGAP013080	TWDL5	1164	0	0	0	NA	NA	NA	NA	NA
AGAP013319	TWDL6	1098	18.7171	0	237.303	6.31292	0.527732	11.9624	5.59e-33	9.4e-31
AGAP013308	TWDL7	786	3.18666	0	29.6401	0.213608	0.3151	0.677905	0.497832	0.738012
AGAP000537	TWDL8	633	0	0	0	NA	NA	NA	NA	NA
AGAP000538	TWDL9	927	0	0	0	NA	NA	NA	NA	NA
AGAP013587	U1	166	0	0	0	NA	NA	NA	NA	NA
AGAP013599	U1	167	0	0	0	NA	NA	NA	NA	NA
AGAP013627	U1	165	0	0	0	NA	NA	NA	NA	NA
AGAP013642	U1	166	26.3067	144.06	308.916	-0.290202	0.428412	-0.677391	0.498158	0.738012
AGAP013689	U1	165	0	0	0	NA	NA	NA	NA	NA
AGAP013700	U11	171	0	0	0	NA	NA	NA	NA	NA
AGAP013675	U12	182	0	0	0	NA	NA	NA	NA	NA
AGAP013596	U2	194	0	0	0	NA	NA	NA	NA	NA
AGAP013600	U2	194	0	0	0	NA	NA	NA	NA	NA
AGAP013615	U2	193	0	0	0	NA	NA	NA	NA	NA
AGAP013641	U2	194	0	0	0	NA	NA	NA	NA	NA
AGAP013643	U2	166	0	0	0	NA	NA	NA	NA	NA
AGAP013670	U2	194	0	0	0	NA	NA	NA	NA	NA
AGAP013674	U2	195	0	0	0	NA	NA	NA	NA	NA
AGAP013555	U3	203	0	26.7167	58.9987	-4.83627	0.55947	-8.64437	5.41e-18	2.01e-16
AGAP013603	U3	203	0	0	0	NA	NA	NA	NA	NA
AGAP013607	U4	141	0	0	0	NA	NA	NA	NA	NA
AGAP013633	U4	134	0	0	0	NA	NA	NA	NA	NA
AGAP028287	U4atac	111	0	0	0	NA	NA	NA	NA	NA
AGAP013574	U5	123	0	0	0	NA	NA	NA	NA	NA
AGAP013579	U5	123	0	0	0	NA	NA	NA	NA	NA
AGAP013590	U5	122	0	0	0	NA	NA	NA	NA	NA
AGAP013598	U5	127	0	0	0	NA	NA	NA	NA	NA
AGAP013707	U5	123	0	0	0	NA	NA	NA	NA	NA
AGAP028337	U5	119	0	0	0	NA	NA	NA	NA	NA
AGAP013556	U6	107	0	0	0	NA	NA	NA	NA	NA
AGAP013557	U6	107	0	0	0	NA	NA	NA	NA	NA
AGAP013560	U6	107	0	0	0	NA	NA	NA	NA	NA
AGAP013695	U6	107	0	0	0	NA	NA	NA	NA	NA
AGAP028335	U6	64	0	0	0	NA	NA	NA	NA	NA
AGAP013646	U6atac	108	0	0	0	NA	NA	NA	NA	NA
AGAP013686	U6atac	127	0	0	0	NA	NA	NA	NA	NA
AGAP028246	U6atac	56	0	0	0	NA	NA	NA	NA	NA
AGAP028268	U6atac	56	0	0	0	NA	NA	NA	NA	NA
AGAP028276	U6atac	88	0	0	0	NA	NA	NA	NA	NA
AGAP028295	U6atac	56	0	0	0	NA	NA	NA	NA	NA
AGAP028306	U6atac	56	0	0	0	NA	NA	NA	NA	NA
AGAP028324	U6atac	56	0	0	0	NA	NA	NA	NA	NA
AGAP028342	U6atac	56	0	0	0	NA	NA	NA	NA	NA
AGAP028356	U6atac	135	0	0	0	NA	NA	NA	NA	NA
AGAP002095	USP	2570	36.9016	41.4079	2236.77	-0.0895369	0.172105	-0.520247	0.602892	0.801536
AGAP003153	VATA	2469	702.495	601.638	35967.2	0.298223	0.0906287	3.2906	0.000999734	0.00804316
AGAP004203	Vg	6299	0	0	0	NA	NA	NA	NA	NA
AGAP002309	WDY	3180	0	0	0	NA	NA	NA	NA	NA
AGAP000005		1834	161.77	148.614	6324.87	0.178551	0.307244	0.581139	0.561147	0.778781
AGAP000008		2393	103.674	40.1522	3906.62	0.838563	0.614917	1.3637	0.172662	0.451212
AGAP000009		4540	133.707	180.282	15765.9	-0.343189	0.301817	-1.13708	0.255505	0.567903
AGAP000010		1547	8.70529	9.78005	317.6	-0.0892814	0.257681	-0.346481	0.728982	0.872528
AGAP000011		2123	50.4591	69.9348	2833.2	-0.378838	0.238915	-1.58566	0.112816	0.344464
AGAP000012		1486	4.29126	3.61602	130.768	0.287334	0.346863	0.828378	0.407456	0.723012
AGAP000013		2047	20.4948	20.1735	925.239	0.0903836	0.280124	0.322656	0.746956	0.883636
AGAP000014		735	10.0951	15.1877	205.378	-0.484322	0.304137	-1.59244	0.111285	0.341882
AGAP000015		7674	5.23311	5.26785	894.093	0.0530705	0.309467	0.17149	0.863839	0.943129
AGAP000017		11453	20.032	22.1083	5335.89	-0.0748392	0.452937	-0.165231	0.868762	0.945093
AGAP000018		3402	9.29354	8.53703	673.042	0.167468	0.362271	0.462273	0.643885	0.827312
AGAP000019		4002	0	0.806369	35.0876	-4.3761	0.56781	-7.70698	1.29e-14	3.05e-13
AGAP000020		6450	10.7899	7.53438	1318.23	0.559662	0.257365	2.17458	0.0296615	0.134573
AGAP000021		1071	40.4091	25.3116	790.432	0.715001	0.260838	2.74117	0.00612207	0.0378378
AGAP000022		2502	81.1794	36.5778	3302.42	1.10008	0.373998	2.94139	0.00326739	0.0221561
AGAP000023		1790	11.9365	10.417	447.761	0.260641	0.258488	1.00833	0.313296	0.635316
AGAP000025		4220	11.619	7.51818	904.031	0.678153	0.234569	2.89105	0.00383951	0.0253802
AGAP000028		3051	54.2791	38.249	3146.54	0.539074	0.294816	1.82851	0.0674732	0.245391
AGAP000029		12366	30.9694	29.4538	8280.74	0.108735	0.436571	0.249067	0.803309	0.91334
[truncated: 11,625 more rows]
[truncated: 1 more columns]

## Sheet: Antennae Chemosensory genes
GENE stable ID	Gene name	Length	RPKM colluzzi	RPKM quad	baseMean	Fold Change	log2FoldChange	lfcSE	stat	pvalue	padj
AGAP009640	Or1	1254	57.2	118.9	2442.11	-1.93665	-0.953565	0.191228	-4.98655	6.15e-07	8.42e-06
AGAP009520	Or10	1128	47.5	40.7	1113.71	1.22758	0.295815	0.182096	1.6245	0.104269	0.326994
AGAP011631	Or11	1275	118	86.5	2921.04	1.42457	0.510523	0.224481	2.27424	0.0229517	0.110565
AGAP009396	Or13	1167	98.5	103.1	2619.98	1.00753	0.0108249	0.175046	0.0618404	0.95069	0.981018
AGAP009408	Or14	1230	0	1.7	23.1536	-1.15938	-0.213352	0.314961	-0.677394	0.498156	0.738012
AGAP009398	Or15	1164	191.9	238.9	5583.77	-1.16899	-0.225268	0.2248	-1.00208	0.316304	0.638509
AGAP009394	Or16	1158	49.9	71	1550.54	-1.34293	-0.425383	0.203037	-2.0951	0.0361619	0.156072
AGAP009395	Or17	1164	68.4	75.4	1860.03	-1.04086	-0.0577796	0.298704	-0.193434	0.846619	0.934939
AGAP009410	Or18	1188	0	5.7	73.0476	-32.602	-5.02689	0.556269	-9.0368	1.61e-19	6.9e-18
AGAP009519	Or2	1137	39.6	54.5	1188.68	-1.29461	-0.37252	0.192018	-1.94002	0.0523771	0.205256
AGAP009413	Or20	1188	0	0	0	NA	NA	NA	NA	NA	NA
AGAP009411	Or21	1194	12.789	25.0042	499.099	-1.81941	-0.863472	0.224076	-3.85347	0.000116455	0.00116245
AGAP008114	Or22	1167	18.5	11.7	393.629	1.61664	0.693	0.272745	2.54084	0.0110588	0.062073
AGAP007797	Or23	1200	90	146.5	3139.26	-1.53094	-0.614421	0.186786	-3.28944	0.00100387	0.00805577
AGAP010507	Or24	1134	140.7	148.7	3666.22	1.00249	0.00358498	0.264878	0.0135345	0.989201	0.996073
AGAP003054	Or25	1074	12	15.9	333.233	-1.24612	-0.317444	0.239789	-1.32385	0.185554	0.47028
AGAP004354	Or26	1203	40.4	56.8	1296.48	-1.33149	-0.413037	0.152328	-2.71151	0.00669782	0.0407015
AGAP004355	Or27	1203	8	8.5	221.916	-1.00375	-0.00539328	0.291825	-0.0184812	0.985255	0.9953
AGAP002722	Or28	1197	1.3	0	16.8526	1.15908	0.212985	0.314727	0.676731	0.498577	0.738012
AGAP009111	Or29	1161	34	38.7	940.305	-1.07769	-0.107942	0.189534	-0.569513	0.569008	0.783003
AGAP011469	Or3	1227	0	0	0	NA	NA	NA	NA	NA	NA
AGAP009391	Or30	1131	0	6.8	83.171	-49.448	-5.62784	0.520532	-10.8117	3.03e-27	2.97e-25
AGAP004974	Or31	1119	41.1	33.9	939.04	1.27408	0.349452	0.210684	1.65865	0.0971854	0.312968
AGAP004951	Or32	1155	16.3	17.7	438.551	-1.03075	-0.0437006	0.261691	-0.166993	0.867375	0.944868
AGAP005760	Or33	1194	4.1	22.5	348.731	-4.99383	-2.32015	0.179814	-12.903	4.33e-38	1.04e-35
AGAP002125	Or34	1214	0	0	0	NA	NA	NA	NA	NA	NA
AGAP004971	Or35	1131	31.4	37.4	864.983	-1.12935	-0.175498	0.158171	-1.10955	0.267193	0.582025
AGAP001012	Or36	1224	15.4	9.5	342.723	1.68342	0.751394	0.230245	3.26345	0.00110063	0.00866964
AGAP002126	Or37	1182	0	0	0	NA	NA	NA	NA	NA	NA
AGAP002640	Or38	1224	16.3	20.1	494.593	-1.16858	-0.224752	0.146677	-1.53229	0.125451	0.371693
AGAP002639	Or39	1227	80.8	116	2683.36	-1.34761	-0.430404	0.193943	-2.21923	0.026471	0.123108
AGAP011468	Or4	1194	0	0	0	NA	NA	NA	NA	NA	NA
AGAP002558	Or40	1365	0	0	0	NA	NA	NA	NA	NA	NA
AGAP000226	Or41	1149	31.6	31.8	812.785	1.04974	0.0700289	0.188733	0.371048	0.710602	0.863083
AGAP004278	Or42	1164	21.8	28.9	655.466	-1.24734	-0.31885	0.229976	-1.38645	0.165609	0.439741
AGAP010504	Or43	1161	11.6	9.6	276.314	1.22414	0.291771	0.477386	0.611185	0.541077	0.764757
AGAP010505	Or44	1161	8.3	18.4	343.041	-1.91384	-0.93647	0.406028	-2.30642	0.0210874	0.103168
AGAP003053	Or45	1152	27.8	12.8	529.382	2.20154	1.13851	0.267304	4.25923	2.05e-05	0.000233479
AGAP009392	Or46	1164	12	34.2	592.333	-2.61399	-1.38625	0.226249	-6.1271	8.95e-10	1.52e-08
AGAP009393	Or47	1164	31.5	40.8	934.04	-1.22363	-0.291167	0.199271	-1.46116	0.143971	0.402256
AGAP006666	Or48	1194	0	2.3	29.7342	-1.15957	-0.213591	0.315101	-0.677851	0.497866	0.738012
AGAP006667	Or49	1215	0	2.1	27.7844	-1.15952	-0.213532	0.315066	-0.677738	0.497938	0.738012
AGAP011467	Or5	1176	0	0	0	NA	NA	NA	NA	NA	NA
AGAP009412	Or50	1501	3.2	7.3	173.359	-2.12636	-1.08839	0.194799	-5.58723	2.31e-08	3.52e-07
AGAP009409	Or51	1194	1.3	1.2	32.7328	1.00241	0.00346688	0.315179	0.0109997	0.991224	0.996623
AGAP000230	Or52	1164	0	0	0	NA	NA	NA	NA	NA	NA
AGAP009390	Or53	1131	3.8	11.2	187.69	-2.51522	-1.33069	0.361946	-3.67648	0.000236471	0.00222368
AGAP011813	Or54	1101	4	2	75.2693	1.11314	0.154633	0.447143	0.345826	0.729474	0.872528
AGAP009397	Or55	1119	150.3	154.2	3798.99	1.02911	0.0413941	0.171065	0.241978	0.808797	0.917143
AGAP004356	Or56	1203	12.4	14.7	362.285	-1.12098	-0.164756	0.229035	-0.719348	0.471926	0.738012
AGAP004357	Or57	1203	7.5	3.9	155.364	1.92278	0.943193	0.327041	2.88402	0.00392629	0.025863
AGAP004067	Or58	1212	0	0	0	NA	NA	NA	NA	NA	NA
AGAP002995	Or59	1248	16.9	15.7	453.891	1.13438	0.1819	0.233534	0.778901	0.436038	0.738012
AGAP006167	Or6	1212	8.4	8.4	227.746	1.05159	0.0725734	0.189391	0.383193	0.701576	0.858421
AGAP011979	Or60	1278	20.4	19.3	566.152	1.11142	0.152402	0.251465	0.606056	0.544477	0.766017
AGAP011991	Or61	1260	9.3	44.9	751.854	-3.40747	-1.7687	0.489519	-3.61314	0.000302513	0.00278082
AGAP011978	Or62	1251	46.1	45.8	1281.6	1.06133	0.0858782	0.148377	0.578784	0.562735	0.779877
AGAP011989	Or63	1239	12.6	85.8	1332.83	-6.06691	-2.60096	0.227588	-11.4284	3.02e-30	4e-28
AGAP011990	Or64	1257	2.7	23.2	356.716	-5.77409	-2.52959	0.456573	-5.54039	3.02e-08	4.56e-07
AGAP008894	Or65	1266	4.3	2.7	99.0329	1.59187	0.670725	0.289399	2.31765	0.0204686	0.100822
AGAP003310	Or66	1182	51.5	45.4	1278.75	1.19569	0.257841	0.108682	2.37243	0.0176715	0.0902068
AGAP009704	Or68	1173	70	118.7	2448.58	-1.60156	-0.679473	0.140591	-4.833	1.34e-06	1.77e-05
AGAP009705	Or69	1173	24	15.1	512.665	1.63021	0.705061	0.251838	2.79966	0.00511562	0.0325748
AGAP009706	Or70	1161	30.5	17.4	624.114	1.82918	0.871196	0.150638	5.78339	7.32e-09	1.17e-07
AGAP009707	Or71	1161	14.6	5.6	263.067	2.36716	1.24316	0.439398	2.82923	0.00466607	0.030104
AGAP009718	Or72	1167	30	23.8	702.936	1.32202	0.402748	0.13925	2.89227	0.00382472	0.0253179
AGAP009719	Or73	1167	69	30.7	1313.23	2.3023	1.20308	0.238213	5.05042	4.41e-07	6.15e-06
AGAP009720	Or74	1161	0	14.3	179.773	-74.9817	-6.22847	0.519815	-11.9821	4.41e-33	7.55e-31
AGAP002045	Or75	1236	65.1	39.6	1459.66	1.67497	0.744139	0.329382	2.2592	0.023871	0.114002
AGAP002046	Or76	1236	17.4	13.2	422.264	1.37405	0.458436	0.221835	2.06656	0.0387756	0.164338
AGAP002044	Or77	1155	15.5	22.3	483.68	-1.35321	-0.436383	0.155518	-2.806	0.00501605	0.032098
AGAP013512	Or81	690	47.1196	29.7471	594.58	-1.35321	0.718116	0.218989	3.27923	0.00104091	0.00827538
AGAP001912	Or8	1200	1.2	0	15.6195	1.15899	0.212872	0.314659	0.676517	0.498713	0.738012
AGAP008333	Or9	1257	34.1	66.2	1395.31	-1.78724	-0.837737	0.254759	-3.28835	0.00100777	0.00807331
AGAP002560	Orco	1437	1814.2	2181.3	63890.3	-1.1375	-0.185869	0.134851	-1.37833	0.168102	0.443855
AGAP000140	IR100a	2004	38.2	11.7	1129.68	3.28377	1.71535	0.234206	7.32411	2.4e-13	4.96e-12
AGAP000293	IR100h	2103	3.4	3.3	155.736	1.07525	0.104669	0.262298	0.399045	0.68986	0.853613
AGAP004475	IR100i	1353	0	0.8	12.4299	-1.15864	-0.212427	0.314417	-0.675622	0.49928	0.738012
AGAP013425	IR101	2022	0	0	0	NA	NA	NA	NA	NA	NA
AGAP005677	IR133	1656	0	1.9	34.8613	-21.7446	-4.44259	0.563046	-7.89027	3.02e-15	7.63e-14
AGAP005678	IR134	1692	0	1	18.5229	-1.15916	-0.213083	0.314803	-0.676878	0.498483	0.738012
AGAP005679	IR135	1719	0	0.7	13.161	-1.15872	-0.212537	0.314482	-0.675834	0.499146	0.738012
AGAP006440	IR136	3225	0	0.4	15.3545	-1.15894	-0.212806	0.31464	-0.676348	0.498819	0.738012
AGAP006691	IR139	1707	0	0	0	NA	NA	NA	NA	NA	NA
AGAP013242	IR140.1	1803	0	0	0	NA	NA	NA	NA	NA	NA
AGAP013436	IR140.2	1584	0	0	0	NA	NA	NA	NA	NA	NA
AGAP013473	IR141	924	0	0	0	NA	NA	NA	NA	NA	NA
AGAP006407	IR142	1332	0	0	0	NA	NA	NA	NA	NA	NA
AGAP008511	IR21a	2928	16.6	17.9	1124.88	-1.01884	-0.0269229	0.24516	-0.109818	0.912554	0.96513
AGAP010272	IR25a	2745	263.6	409.4	20467.1	-1.4711	-0.556894	0.111026	-5.01587	5.28e-07	7.25e-06
AGAP009014	IR31a	1869	23.8	36.4	1239.04	-1.38172	-0.46646	0.46034	-1.01329	0.310919	0.632523
AGAP004021	IR40a	2229	2.2	4.3	160.415	-1.85942	-0.894852	0.254855	-3.51122	0.000446053	0.00395358
AGAP002904	IR41a	1914	23.8	33.7	1221.26	-1.33424	-0.416023	0.161643	-2.57372	0.0100611	0.0576068
AGAP008759	IR41b	1932	7.5	5.8	288.138	1.36564	0.449572	0.221192	2.0325	0.0421032	0.174743
AGAP012951	IR41c	1992	79.7	23	2306.47	3.55387	1.82939	0.17524	10.4394	1.64e-25	1.32e-23
AGAP003531	IR41n	1908	85.5	35.3	2590.02	2.46014	1.29874	0.234815	5.53092	3.19e-08	4.81e-07
AGAP004432	IR41t.1	1728	3.3	3.7	136.354	-1.04267	-0.0602881	0.515808	-0.116881	0.906955	0.962368
AGAP012969	IR41t.2	1884	14.6	19.6	719.153	-1.22838	-0.296759	0.406553	-0.72994	0.465427	0.738012
AGAP011943	IR60a	1938	0	0	0	NA	NA	NA	NA	NA	NA
AGAP004923	IR64a	1701	30.9	51.1	1541.74	-1.56025	-0.641774	0.167415	-3.83343	0.000126369	0.00125343
AGAP007951	IR68a	2148	0	1.6	36.5499	-20.3459	-4.34666	0.571326	-7.60803	2.78e-14	6.3e-13
AGAP004969	IR75d	1446	14.1	37.2	818.01	-2.42699	-1.27917	0.222369	-5.75246	8.8e-09	1.39e-07
AGAP013085	IR75g	864	28.6	15.2	426.6	1.9018	0.927365	0.323442	2.86717	0.00414156	0.0272239
AGAP001811	IR75h.1	1671	2.6	20.1	414.331	-6.70825	-2.74594	0.237411	-11.5662	6.11e-31	8.72e-29
AGAP001812	IR75h.2	1944	57.7	15.5	1613.9	3.7222	1.89615	0.240311	7.89042	3.01e-15	7.63e-14
AGAP007498	IR75k	2028	32.3	8	926.993	4.09597	2.03421	0.207482	9.80424	1.08e-22	6.87e-21
AGAP005466	IR75l	1926	91.3	124.1	4610.91	-1.28052	-0.35673	0.17143	-2.08091	0.037442	0.160201
AGAP011968	IR76b	1536	320	219	9294.73	1.5264	0.610129	0.213882	2.85265	0.00433567	0.028291
AGAP013154	IR7h.1	2001	0	0	0	NA	NA	NA	NA	NA	NA
AGAP013363	IR7i	1863	6.7	2.7	196.315	2.54367	1.34691	0.226056	5.95831	2.55e-09	4.19e-08
AGAP000714	IR7n	2244	0	0	0	NA	NA	NA	NA	NA	NA
AGAP013409	IR7s	1974	1.8	0	39.9707	27.0207	4.75599	0.546213	8.70721	3.11e-18	1.19e-16
AGAP002763	IR7t	1905	20.7	8.5	627.514	2.48209	1.31155	0.233704	5.61204	2e-08	3.08e-07
AGAP013285	IR7u	1839	9	3.3	254.046	2.83726	1.5045	0.174185	8.63735	5.75e-18	2.13e-16
AGAP013416	IR7w	1938	35.4	10.2	998.98	3.44165	1.7831	0.276529	6.44816	1.13e-10	2.03e-09
AGAP013520	IR7x	1953	0	0	0	NA	NA	NA	NA	NA	NA
AGAP013172	IR7y	1959	0	0	0	NA	NA	NA	NA	NA	NA
AGAP010411	IR8a	2484	114.3	127.8	6710.8	-1.05419	-0.0761366	0.253859	-0.299917	0.76424	0.891246
AGAP000256	IR93a	2574	33.2	21.6	1572.16	1.53492	0.618164	0.357034	1.73139	0.0833827	0.283044
AGAP004114	Gr1	1164	4.1	16.3	259.998	-3.5776	-1.83899	0.263276	-6.98504	2.85e-12	5.49e-11
AGAP009804	Gr10	1167	2.4	0	32.7505	22.7456	4.50752	0.554876	8.12348	4.53e-16	1.3e-14
AGAP009803	Gr11	1194	0	0	0	NA	NA	NA	NA	NA	NA
AGAP009802	Gr12	1182	0	1.2	15.3545	-1.15894	-0.212806	0.31464	-0.676348	0.498819	0.738012
AGAP002635	Gr13	1260	0	0	0	NA	NA	NA	NA	NA	NA
AGAP006399	Gr14	1335	0	0	0	NA	NA	NA	NA	NA	NA
AGAP003253	Gr15	1344	0	0	0	NA	NA	NA	NA	NA	NA
AGAP003254	Gr16	1251	0	0	0	NA	NA	NA	NA	NA	NA
AGAP003255	Gr17	1233	0	0	0	NA	NA	NA	NA	NA	NA
AGAP003256	Gr18	1431	0	0	0	NA	NA	NA	NA	NA	NA
AGAP002275	Gr2	1512	0	1.8	29.0903	-19.3459	-4.27396	0.566731	-7.54143	4.65e-14	1.02e-12
AGAP003259	Gr20	1347	0	0	0	NA	NA	NA	NA	NA	NA
AGAP003260	Gr21	1419	0	5.3	81.343	-43.9269	-5.45703	0.532227	-10.2532	1.14e-24	8.62e-23
AGAP009999	Gr22	1404	1.5	5.1	100.441	-1.19749	-0.260009	0.456919	-0.569048	0.569323	0.783003
AGAP003098	Gr23	1458	1.5	0	23.8402	1.15942	0.213408	0.31498	0.677529	0.49807	0.738012
AGAP001915	Gr24	1374	0.9	0	13.5643	1.1588	0.212637	0.314518	0.676074	0.498994	0.738012
AGAP004727	Gr25	1290	0	0	0	NA	NA	NA	NA	NA	NA
AGAP006717	Gr26	1338	0	14.8	214.504	-105.636	-6.72295	0.494418	-13.5977	4.13e-42	1.39e-39
AGAP006716	Gr27	1224	0	0	0	NA	NA	NA	NA	NA	NA
AGAP006713	Gr28	1805	3.1	2.2	108.713	1.45126	0.537305	0.228582	2.3506	0.0187432	0.0943538
AGAP006874	Gr29	1248	0	0	0	NA	NA	NA	NA	NA	NA
AGAP009858	Gr3	1125	0	0	0	NA	NA	NA	NA	NA	NA
AGAP006875	Gr30	1269	0	0	0	NA	NA	NA	NA	NA	NA
AGAP006876	Gr31	1251	0	0	0	NA	NA	NA	NA	NA	NA
AGAP006877	Gr32	2349	0	0	0	NA	NA	NA	NA	NA	NA
AGAP010195	Gr33	1332	0	1.1	16.5731	-1.15904	-0.212925	0.31471	-0.676576	0.498675	0.738012
AGAP006450	Gr34	1290	0	0	0	NA	NA	NA	NA	NA	NA
AGAP011915	Gr35	1356	0	0	0	NA	NA	NA	NA	NA	NA
AGAP001123	Gr36	1215	0	0	0	NA	NA	NA	NA	NA	NA
AGAP001117	Gr37	4971	0	0	0	NA	NA	NA	NA	NA	NA
AGAP001114	Gr38	1218	0	0	0	NA	NA	NA	NA	NA	NA
AGAP001119	Gr39	1284	0	0	0	NA	NA	NA	NA	NA	NA
AGAP009857	Gr4	1269	0	0	0	NA	NA	NA	NA	NA	NA
AGAP001120	Gr40	1182	0	0	0	NA	NA	NA	NA	NA	NA
AGAP001122	Gr41	1266	0	0	0	NA	NA	NA	NA	NA	NA
AGAP001115	Gr42	1314	0	0	0	NA	NA	NA	NA	NA	NA
AGAP005047	Gr43	1287	0	0	0	NA	NA	NA	NA	NA	NA
AGAP009256	Gr44	5046	0	0	0	NA	NA	NA	NA	NA	NA
AGAP007757	Gr45	1370	0	0	0	NA	NA	NA	NA	NA	NA
AGAP007756	Gr46	1332	0	0	0	NA	NA	NA	NA	NA	NA
AGAP005514	Gr47	1485	0	0	0	NA	NA	NA	NA	NA	NA
AGAP001170	Gr48	1206	0	0	0	NA	NA	NA	NA	NA	NA
AGAP001169	Gr49	2202	0.8	0	19.7299	1.15925	0.213195	0.314853	0.677127	0.498325	0.738012
AGAP009853	Gr5	1326	0	0	0	NA	NA	NA	NA	NA	NA
AGAP001171	Gr50	1215	0	0	0	NA	NA	NA	NA	NA	NA
AGAP001172	Gr51	1251	0.9	0	12.3312	1.15866	0.212459	0.314411	0.675738	0.499207	0.738012
AGAP001173	Gr52	1215	3.3	0	45.9577	29.6682	4.89084	0.543308	9.00196	2.22e-19	9.23e-18
AGAP002633	Gr53	1293	0	0.9	12.9173	-1.1587	-0.212502	0.314461	-0.675766	0.499189	0.738012
AGAP004313	Gr54	1155	0	1.2	14.8935	-1.1589	-0.212756	0.31461	-0.676252	0.498881	0.738012
AGAP006917	Gr55	1158	5.6	6.5	156.047	-1.09309	-0.128416	0.228676	-0.561561	0.574415	0.785272
AGAP006143	Gr56	5502	0.3	1.8	123.112	-1.2956	-0.373618	0.464601	-0.804171	0.421298	0.734703
AGAP004716	Gr57	1365	0	0	0	NA	NA	NA	NA	NA	NA
AGAP001125	Gr58	1230	0	0	0	NA	NA	NA	NA	NA	NA
AGAP001137	Gr59	1149	1.2	3.2	55.0085	-1.17558	-0.233378	0.470083	-0.496461	0.619569	0.811243
AGAP009854	Gr6	1272	0	0	0	NA	NA	NA	NA	NA	NA
AGAP001121	Gr60	1146	0	0	0	NA	NA	NA	NA	NA	NA
AGAP009855	Gr7	1263	0	0	0	NA	NA	NA	NA	NA	NA
AGAP009856	Gr8	1104	0	0	0	NA	NA	NA	NA	NA	NA
AGAP009805	Gr9	12120	0	0.5	59.9558	-1.15991	-0.214017	0.31535	-0.678667	0.497349	0.738012
AGAP003309	OBP1	1055	43007.8	30392.5	869049	1.48047	0.566057	0.20624	2.74466	0.00605742	0.0375121
AGAP001189	OBP10	514	1285	1021.3	13277.5	1.30241	0.381188	0.303349	1.2566	0.208899	0.50863
AGAP002025	OBP11	655	0	2.5	17.7917	-1.15912	-0.213028	0.31477	-0.676773	0.49855	0.738012
AGAP002188	OBP12	869	0	0	0	NA	NA	NA	NA	NA	NA
AGAP002905	OBP13	629	140.6	13.7	1112.16	9.33154	3.22211	0.304755	10.5728	3.98e-26	3.47e-24
AGAP002189	OBP14	683	0	0	0	NA	NA	NA	NA	NA	NA
AGAP003307	OBP15	462	1718.3	1153.3	14912.4	1.54711	0.629579	0.250566	2.51263	0.0119835	0.0662366
AGAP012319	OBP18	531	0	0	0	NA	NA	NA	NA	NA	NA
AGAP004433	OBP19	414	436.8	1324.2	8060.93	-2.2252	-1.15393	0.522623	-2.20796	0.0272469	0.126032
AGAP003306	OBP2	474	7551.1	6652.8	75415.1	1.19275	0.254296	0.263745	0.964175	0.334958	0.656917
AGAP005208	OBP20	686	11964.7	12632.9	188429	1.00262	0.00377491	0.238209	0.015847	0.987356	0.99588
AGAP008398	OBP21	411	0	0	0	NA	NA	NA	NA	NA	NA
AGAP010409	OBP22	435	3316.6	4210.4	36534.9	-1.17908	-0.237663	0.343663	-0.691558	0.489215	0.738012
AGAP012318	OBP23	396	0	0	0	NA	NA	NA	NA	NA	NA
AGAP012320	OBP25	757	407.1	324.6	6214.65	1.29372	0.371527	0.348419	1.06632	0.286277	0.604741
AGAP012321	OBP26	579	150.8	57.4	1368.89	2.41223	1.27037	0.43084	2.94859	0.00319228	0.0217904
AGAP012323	OBP27	459	0	0	0	NA	NA	NA	NA	NA	NA
AGAP012325	OBP28	532	0	0	0	NA	NA	NA	NA	NA	NA
AGAP012331	OBP29	531	33.9	41.6	447.746	-1.12685	-0.172292	0.436711	-0.394521	0.693196	0.855408
AGAP001409	OBP3	1269	12763.8	8566.4	303379	1.56129	0.642741	0.138438	4.6428	3.44e-06	4.32e-05
AGAP011647	OBP30	870	0	0	0	NA	NA	NA	NA	NA	NA
AGAP010649	OBP31	942	0	0	0	NA	NA	NA	NA	NA	NA
AGAP000638	OBP32	963	0	0	0	NA	NA	NA	NA	NA	NA
AGAP000640	OBP33	1005	0	0	0	NA	NA	NA	NA	NA	NA
AGAP000641	OBP34	936	0	0	0	NA	NA	NA	NA	NA	NA
AGAP000642	OBP35	834	0	0	0	NA	NA	NA	NA	NA	NA
AGAP000643	OBP36	834	0	0	0	NA	NA	NA	NA	NA	NA
AGAP000644	OBP37	936	0	0	0	NA	NA	NA	NA	NA	NA
AGAP000580	OBP38	1011	0	0	0	NA	NA	NA	NA	NA	NA
AGAP002190	OBP39	858	0	0	0	NA	NA	NA	NA	NA	NA
AGAP010489	OBP4	732	24697.8	17177.1	344343	1.49802	0.583053	0.241178	2.41752	0.0156269	0.0819017
AGAP002191	OBP40	954	0	0	0	NA	NA	NA	NA	NA	NA
AGAP005182	OBP41	840	0	0	0	NA	NA	NA	NA	NA	NA
AGAP009065	OBP42	867	0	0	0	NA	NA	NA	NA	NA	NA
AGAP009402	OBP43	1002	0	4.9	53.3752	-1.15987	-0.213966	0.315319	-0.678568	0.497412	0.738012
AGAP010648	OBP44	984	0	0	0	NA	NA	NA	NA	NA	NA
AGAP010650	OBP45	1071	0	0	0	NA	NA	NA	NA	NA	NA
AGAP007289	OBP46	600	0	26.7	173.645	-99.8449	-6.64162	0.486865	-13.6416	2.27e-42	8.2e-40
AGAP007287	OBP47	687	9313	13618.2	175139	-1.3608	-0.444457	0.252578	-1.75968	0.0784616	0.27233
AGAP007286	OBP48	750	31128.6	38681.7	583071	-1.16929	-0.22563	0.213227	-1.05817	0.28998	0.608602
AGAP006075	OBP49	540	0	0	0	NA	NA	NA	NA	NA	NA
AGAP009629	OBP5	798	8732.7	7030.7	140834	1.30548	0.384577	0.173025	2.22266	0.0262387	0.122391
AGAP006076	OBP50	501	9.2	0	52.984	34.2047	5.09612	0.535242	9.52115	1.71e-21	9.21e-20
AGAP006077	OBP51	642	2.9	0	20.3464	1.15928	0.213233	0.314875	0.677198	0.49828	0.738012
AGAP006078	OBP52	513	0	0	0	NA	NA	NA	NA	NA	NA
AGAP006079	OBP53	606	0	0	0	NA	NA	NA	NA	NA	NA
AGAP006080	OBP54	655	10.3	0	78.1027	18.9234	4.2421	0.595841	7.11953	1.08e-12	2.15e-11
AGAP006081	OBP55	471	0	0	0	NA	NA	NA	NA	NA	NA
AGAP011367	OBP56	784	0	0	0	NA	NA	NA	NA	NA	NA
AGAP011368	OBP57	762	63	19.3	708.209	2.57735	1.36589	0.521793	2.61768	0.00885291	0.0517593
AGAP003530	OBP6	533	2649.2	2560.7	30988.1	1.09132	0.126071	0.196813	0.640562	0.521807	0.752647
AGAP006760	OBP62	468	0	0	0	NA	NA	NA	NA	NA	NA
AGAP007281	OBP63	597	0	0	0	NA	NA	NA	NA	NA	NA
AGAP007282	OBP64	615	0	0	0	NA	NA	NA	NA	NA	NA
AGAP002556	OBP66	660	4849.6	6345.3	82302.1	-1.22246	-0.289787	0.279634	-1.03631	0.300058	0.619667
AGAP012322	OBP67	408	0	0	0	NA	NA	NA	NA	NA	NA
AGAP012324	OBP68	429	0	0	0	NA	NA	NA	NA	NA	NA
AGAP006368	OBP69	1049	0	0	0	NA	NA	NA	NA	NA	NA
AGAP001556	OBP7	878	13447.7	10204.5	232719	1.38212	0.46688	0.1841	2.53601	0.0112125	0.0628232
AGAP007283	OBP70	639	0	0	0	NA	NA	NA	NA	NA	NA
AGAP006074	OBP71	861	1.3	0	12.1256	1.15864	0.212426	0.314391	0.675676	0.499246	0.738012
AGAP000279	OBP8	531	0	0	0	NA	NA	NA	NA	NA	NA
AGAP000278	OBP9	773	0	4.7	39.4831	-1.15974	-0.2138	0.315223	-0.67825	0.497613	0.738012
AGAP008059	CSP1	1014	136.6	171.3	3468.48	-1.18543	-0.245409	0.24962	-0.983129	0.325544	0.649639
AGAP008055	CSP3	507	3719.5	4992.4	49227.6	-1.24176	-0.312387	0.355158	-0.879573	0.379091	0.69928
AGAP008062	CSP4	619	8.9	11.4	139.865	-1.19272	-0.254252	0.359531	-0.707177	0.479456	0.738012
AGAP008058	CSP5	1997	78.9	90.7	3769.59	-1.09021	-0.124606	0.154254	-0.8078	0.419206	0.733046
AGAP008051	SAP1	994	657.9	655.4	14643.5	1.06013	0.084244	0.407136	0.206919	0.836073	0.929335
AGAP008052	SAP2	595	15.5	5.3	142.483	1.15681	0.210154	0.427729	0.491326	0.623196	0.813838
AGAP008054	SAP3	1241	1292.2	1937.1	44488.9	-1.40701	-0.492631	0.208182	-2.36635	0.0179645	0.0914549

## Sheet: Palps all genes
GENE stable ID	Gene name	Length	RPKM coluzzi	RPKM quad	baseMean	log2FoldChange	lfcSE	stat	pvalue	padj
AGAP013548	18S_rRNA	2824	0	1.57125	40.6015	-0.203237	0.277509	0.732361	0.463948	0.736279
AGAP013572	18S_rRNA	2774	0	4.56566	115.889	-0.173609	0.259	0.670304	0.502664	0.754184
AGAP013575	18S_rRNA	2402	0	6.27348	138.317	-2.581	0.559147	4.61597	3.91e-06	0.000130072
AGAP013576	18S_rRNA	2596	0	0.927229	22.4936	-0.173049	0.258567	0.669263	0.503328	NA
AGAP013597	18S_rRNA	4915	0	1.354	61.348	-2.88886	0.559472	5.16355	2.42e-07	1.01e-05
AGAP013601	18S_rRNA	2770	0	0	0	NA	NA	NA	NA	NA
AGAP013606	18S_rRNA	2720	0.736698	2.61525	84.0971	-0.0968592	0.258965	0.374024	0.708387	0.858807
AGAP013609	18S_rRNA	1601	0.947816	1114.83	16634.8	-0.419707	0.373042	1.12509	0.260549	0.586938
AGAP013610	18S_rRNA	2688	1.02773	14.9052	396.848	-0.335624	0.364612	0.920494	0.357315	0.658693
AGAP013614	18S_rRNA	4927	0.944201	12.1221	593.197	-0.250205	0.329347	0.759699	0.447434	0.725773
AGAP013616	18S_rRNA	2421	0.932146	14.0239	335.77	-0.342942	0.366869	0.934779	0.349902	0.653976
AGAP013621	18S_rRNA	2223	0	3.42888	70.8577	-2.41409	0.558197	4.3248	1.53e-05	0.000435732
AGAP013628	18S_rRNA	2868	0	0.939505	25.1794	-0.173123	0.258624	0.6694	0.50324	NA
AGAP013630	18S_rRNA	2465	0	1.3263	30.551	-0.173232	0.258708	0.669603	0.503111	NA
AGAP013644	18S_rRNA	2758	0	3.40408	86.8009	-4.63699	0.524973	8.83281	1.02e-18	1.42e-16
AGAP013652	18S_rRNA	2424	0	0	0	NA	NA	NA	NA	NA
AGAP013653	18S_rRNA	2592	0	0	0	NA	NA	NA	NA	NA
AGAP013655	18S_rRNA	2583	0.436842	6.73276	171.778	-0.389749	0.384861	1.0127	0.311203	0.626074
AGAP013679	18S_rRNA	4528	0	1.04	43.6625	-1.84678	0.54727	3.37453	0.000739406	0.0129447
AGAP013687	18S_rRNA	2566	0	3.07996	73.4129	-2.80602	0.559721	5.01326	5.35e-07	2.07e-05
AGAP013710	18S_rRNA	2920	0	4.98153	135.329	-3.2912	0.55757	5.90275	3.57e-09	1.84e-07
AGAP028329	18S_rRNA	2832	0	1.95805	51.4525	-2.20447	0.555764	3.96655	7.29e-05	0.00169432
AGAP028311	28S_rRNA	3581	0	4.8485	160.247	-5.755	0.491076	11.7192	1.02e-31	2.91e-29
AGAP028327	28S_rRNA	3862	0	4.71082	168.736	-5.40096	0.508918	10.6126	2.6e-26	5.92e-24
AGAP028344	28S_rRNA	5447	0	3.0291	151.743	-3.95834	0.548929	7.21103	5.55e-13	4.69e-11
AGAP028346	28S_rRNA	3942	0.434297	7.91672	304.947	-0.387848	0.380706	1.01876	0.308316	0.6241
AGAP028234	5.8S_rRNA	115	0	0	0	NA	NA	NA	NA	NA
AGAP028236	5.8S_rRNA	115	0	0	0	NA	NA	NA	NA	NA
AGAP028237	5.8S_rRNA	115	0	0	0	NA	NA	NA	NA	NA
AGAP028240	5.8S_rRNA	118	0	0	0	NA	NA	NA	NA	NA
AGAP028249	5.8S_rRNA	115	0	0	0	NA	NA	NA	NA	NA
AGAP028259	5.8S_rRNA	115	0	0	0	NA	NA	NA	NA	NA
AGAP028263	5.8S_rRNA	115	0	0	0	NA	NA	NA	NA	NA
AGAP028277	5.8S_rRNA	115	0	0	0	NA	NA	NA	NA	NA
AGAP028280	5.8S_rRNA	115	0	0	0	NA	NA	NA	NA	NA
AGAP028283	5.8S_rRNA	115	0	0	0	NA	NA	NA	NA	NA
AGAP028285	5.8S_rRNA	115	0	0	0	NA	NA	NA	NA	NA
AGAP028292	5.8S_rRNA	115	0	0	0	NA	NA	NA	NA	NA
AGAP028297	5.8S_rRNA	115	0	0	0	NA	NA	NA	NA	NA
AGAP028298	5.8S_rRNA	115	0	0	0	NA	NA	NA	NA	NA
AGAP028300	5.8S_rRNA	115	0	0	0	NA	NA	NA	NA	NA
AGAP028302	5.8S_rRNA	115	0	0	0	NA	NA	NA	NA	NA
AGAP028305	5.8S_rRNA	115	0	0	0	NA	NA	NA	NA	NA
AGAP028308	5.8S_rRNA	115	0	0	0	NA	NA	NA	NA	NA
AGAP028313	5.8S_rRNA	115	0	0	0	NA	NA	NA	NA	NA
AGAP028316	5.8S_rRNA	115	0	0	0	NA	NA	NA	NA	NA
AGAP028319	5.8S_rRNA	115	0	0	0	NA	NA	NA	NA	NA
AGAP028330	5.8S_rRNA	115	0	0	0	NA	NA	NA	NA	NA
AGAP028336	5.8S_rRNA	115	0	0	0	NA	NA	NA	NA	NA
AGAP028350	5.8S_rRNA	113	0	0	0	NA	NA	NA	NA	NA
AGAP028355	5.8S_rRNA	115	0	0	0	NA	NA	NA	NA	NA
AGAP005639	ABCB2	3906	43.9967	32.5663	2771.66	0.428029	0.174248	-2.45643	0.0140325	0.124091
AGAP006273	ABCB3	2277	12.0726	7.53764	414.545	0.632659	0.312031	-2.02755	0.0426057	0.256385
AGAP006364	ABCB4	2739	31.3716	20.4897	1318.92	0.602659	0.208731	-2.88725	0.00388628	0.048959
AGAP008436	ABCC11	4385	0	0	0	NA	NA	NA	NA	NA
AGAP007917	ABCC12	4605	11.4691	12.9442	1033.85	-0.163929	0.363578	0.450877	0.652078	0.833256
AGAP008437	ABCC8	4717	1.73366	3.15476	213.286	-0.812321	0.256287	3.16957	0.00152663	0.0239406
AGAP001356	ACE1	4443	21.4537	28.7661	2036.55	-0.322776	0.509635	0.633347	0.526507	0.769657
AGAP000466	ACE2	2127	6.9209	7.49492	279.036	-0.099908	0.533424	0.187296	0.851429	0.929625
AGAP000651	Actin5C	2790	636.698	601.694	31949.2	0.0813166	0.205077	-0.396518	0.691723	0.851535
AGAP005110	Actincytosk	2108	42.0498	45.6064	1706.65	-0.115118	0.239585	0.480491	0.630879	0.822394
AGAP010499	AD20590	1294	64.2923	35.3927	1202.84	0.795916	0.334131	-2.38204	0.0172168	0.143624
AGAP006926	AD28229	821	382.031	146.314	3992.16	1.22114	0.349572	-3.49324	0.0004772	0.00889984
AGAP003212	Adrenodoxin	1590	39.3662	37.5915	1136	0.0711362	0.243723	-0.291874	0.770383	0.887079
AGAP005419	Adrenodoxin_red	1650	10.9026	9.20103	308.256	0.242626	0.25203	-0.962686	0.335705	0.645316
AGAP012401	AGM1	1852	32.4611	5.41021	658.319	1.71089	0.528252	-3.23878	0.00120043	0.0194435
AGAP008834	AKH1	261	0	0	0	NA	NA	NA	NA	NA
AGAP002430	AKH2	717	0	0	0	NA	NA	NA	NA	NA
AGAP006226	Aldehyde_oxidase	4041	10.7942	20.7046	1172.03	-0.832443	0.366224	2.27304	0.0230235	0.171752
AGAP002317	Alpha_amylase	1670	37.0134	19.5534	879.401	0.825487	0.366561	-2.25198	0.0243237	0.177547
AGAP002974	alpha1	1674	0	0	0	NA	NA	NA	NA	NA
AGAP002972	alpha2	1710	0	0	0	NA	NA	NA	NA	NA
AGAP000329	alpha3	2133	1.03976	3.11393	80.8477	-0.343145	0.462728	0.74157	0.458348	0.731707
AGAP000138	alpha4	1849	0	0	0	NA	NA	NA	NA	NA
AGAP008588	alpha5	1659	0	0	0	NA	NA	NA	NA	NA
AGAP002152	alpha6	1605	1.74545	3.70086	79.4653	-0.235048	0.455344	0.516199	0.605715	0.808592
AGAP000962	alpha7	1530	0	0	0	NA	NA	NA	NA	NA
AGAP002971	alpha8	2117	0	0	0	NA	NA	NA	NA	NA
AGAP009493	alpha9	1221	28.7692	44.4742	830.169	-0.588694	0.228208	2.57963	0.00989053	0.0972186
AGAP007622	ANCE1	2112	0	0	0	NA	NA	NA	NA	NA
AGAP009751	ANCE2	2097	19.6267	23.4923	838.906	-0.232776	0.254426	0.914907	0.36024	0.661048
AGAP009752	ANCE3	1448	22.9881	47.184	942.052	-0.991512	0.208088	4.76486	1.89e-06	6.76e-05
AGAP009754	ANCE4	1875	0	0	0	NA	NA	NA	NA	NA
AGAP009755	ANCE5	1863	0.7454	0	13.6519	0.172027	0.258202	-0.66625	0.505251	NA
AGAP009756	ANCE6	1899	1.4703	0.964855	43.2608	0.108159	0.428507	-0.25241	0.800724	0.902846
AGAP009757	ANCE7	2884	25.2597	41.8523	1798.73	-0.668786	0.265689	2.51717	0.01183	0.110275
AGAP007982	ANCE8	1950	60.5568	74.2979	2448.84	-0.253684	0.298787	0.849046	0.395856	0.689936
AGAP004563	ANCE9	4573	20.7894	33.7171	2310.1	-0.667975	0.205039	3.25779	0.00112282	0.0184755
AGAP003721	ANXB10B	1492	134.464	176.356	4330.25	-0.31418	0.374232	0.839533	0.40117	0.693873
AGAP003722	ANXB10C	1501	74.3012	74.1938	2092.64	0.0361999	0.454824	-0.0795911	0.936563	0.970536
AGAP003790	ANXB9	2704	301.798	297.398	15064.8	0.0322818	0.24391	-0.132351	0.894706	0.951751
AGAP007809	AP7862	1581	30.0927	19.3715	729.355	0.569173	0.38712	-1.47027	0.141487	0.471418
AGAP006795	Aper1	975	4.39155	0	42.0935	0.196508	0.273616	-0.718187	0.472642	0.739918
AGAP000098	APG1	1521	8.46903	9.37758	252.39	-0.104897	0.406507	0.258046	0.796371	0.900203
AGAP000933	APG10	1211	21.3798	6.38056	314.279	1.3514	0.471075	-2.86875	0.00412098	0.0511424
AGAP007296	APG12	582	7.29469	7.12053	78.951	0.0468888	0.54409	-0.0861785	0.931325	0.968988
AGAP002315	APG16L	2216	11.2044	9.89661	434.621	0.179192	0.309863	-0.578292	0.563067	0.789414
AGAP007970	APG18A	2165	40.5459	56.1434	1912.26	-0.366105	0.500192	0.731929	0.464212	0.736279
AGAP005910	APG18B	3427	23.9838	34.7021	1847.98	-0.474046	0.392534	1.20765	0.22718	0.558415
AGAP004092	APG2	9144	35.2214	45.8856	6794.65	-0.323069	0.447345	0.722192	0.470176	0.738768
AGAP011582	APG3	1876	29.1812	23.9505	924.798	0.281835	0.209442	-1.34564	0.178417	0.51545
AGAP004023	APG4A	2490	12.9267	13.4241	608.627	-0.044214	0.194527	0.22729	0.820198	0.913345
AGAP008497	APG4B	1418	35.7275	27.0776	830.343	0.38732	0.305916	-1.2661	0.205477	0.54062
AGAP010939	APG5	798	18.9507	21.2384	296.861	-0.153978	0.219992	0.699925	0.483974	0.744756
AGAP003858	APG6	1575	13.196	15.4552	418.58	-0.208667	0.25712	0.811555	0.417047	0.705625
AGAP008637	APG7A	2326	19.0915	12.0426	672.814	0.628307	0.293023	-2.14423	0.0320146	0.2143
AGAP005102	APG7B	1591	18.7607	17.1058	528.119	0.130485	0.214309	-0.608862	0.542616	0.778408
AGAP002685	APG8	1215	801.28	657.207	16519.8	0.271728	0.333555	-0.814642	0.415277	0.704432
AGAP001762	APG9	3651	21.6903	25.5995	1597.06	-0.214747	0.292905	0.733161	0.46346	0.736162
AGAP007036	APL1A	1314	13.8216	33.8302	574.721	-0.868673	0.525546	1.6529	0.0983522	0.404662
AGAP007035	APL1B	1665	1.23855	1.32367	38.3032	-0.011816	0.298866	0.0395361	0.968463	0.985822
AGAP007033	APL1C	2253	35.2775	129.063	3411.93	-1.30661	0.508968	2.56717	0.0102532	0.0998988
AGAP010134	ARR1	1996	118.263	99.3239	4098.08	0.206362	0.512551	-0.402617	0.68723	0.849292
AGAP006263	ARR2	1962	39.838	33.013	1331.98	0.249899	0.366117	-0.682567	0.494881	0.751507
AGAP011360	ARRK	2340	16.8827	41.1119	1242.02	-0.864441	0.533313	1.62089	0.105041	0.415975
AGAP028235	Arthropod_7SK	316	8.58733	63.9739	213.244	-1.86724	0.532974	3.50344	0.000459292	0.00861424
AGAP028244	Arthropod_7SK	201	0	0	0	NA	NA	NA	NA	NA
AGAP028260	Arthropod_7SK	154	0	0	0	NA	NA	NA	NA	NA
AGAP028284	Arthropod_7SK	232	0	0	0	NA	NA	NA	NA	NA
AGAP028339	Arthropod_7SK	78	0	0	0	NA	NA	NA	NA	NA
AGAP005782	ASNA1	1370	37.6387	35.914	932.372	0.0675641	0.194452	-0.347459	0.728246	0.868782
AGAP003712	AST1	1758	0	0	0	NA	NA	NA	NA	NA
AGAP010157	AST2	1535	0	0	0	NA	NA	NA	NA	NA
AGAP012130	ATN	549	0	0	0	NA	NA	NA	NA	NA
AGAP028370	ATP6	681	2.71392	0	16.2548	0.172299	0.258346	-0.666931	0.504816	NA
AGAP028369	ATP8	162	0	0	0	NA	NA	NA	NA	NA
AGAP005620	ATT	649	29.2307	30.4671	361.617	-0.0317953	0.354436	0.0897068	0.92852	0.967656
AGAP028322	bantam	97	0	0	0	NA	NA	NA	NA	NA
AGAP000966	beta1	1560	0.922843	1.05486	27.7191	-0.0162204	0.275988	0.0587719	0.953134	NA
AGAP006022	Bhlh_PAS	4752	46.5541	62.034	4752.8	-0.388985	0.313474	1.24088	0.214649	0.546849
AGAP007938	CACT	1134	174.319	219.237	4144.55	-0.298002	0.302388	0.985495	0.324381	0.636005
AGAP000347	CAPA	1583	0	0	0	NA	NA	NA	NA	NA
AGAP011693	CASPL1	1409	10.6917	7.20787	233.032	0.533689	0.268723	-1.98602	0.0470307	0.271774
AGAP004754	CASPL2	1563	18.5699	22.0927	590.198	-0.224299	0.292997	0.765534	0.443954	0.72383
AGAP011949	CASPS1	759	0	0	0	NA	NA	NA	NA	NA
AGAP010827	CASPS10	294	0	0	0	NA	NA	NA	NA	NA
AGAP004922	CASPS11	587	0	0	0	NA	NA	NA	NA	NA
AGAP010829	CASPS12	720	0	0	0	NA	NA	NA	NA	NA
AGAP010826	CASPS13	538	0	0	0	NA	NA	NA	NA	NA
AGAP012544	CASPS14	792	0	4.92718	36.0775	-1.42307	0.527449	2.69803	0.00697513	0.0761539
AGAP011950	CASPS2	762	0	0	0	NA	NA	NA	NA	NA
AGAP011952	CASPS3	934	0	0	0	NA	NA	NA	NA	NA
AGAP011951	CASPS4	885	0	0	0	NA	NA	NA	NA	NA
AGAP004921	CASPS5	876	0	0	0	NA	NA	NA	NA	NA
AGAP004920	CASPS6	930	0	0	0	NA	NA	NA	NA	NA
AGAP000830	CASPS7	1282	7.64125	26.3152	400.366	-1.41408	0.462687	3.05623	0.0022414	0.0322443
AGAP009832	CASPS8	885	15.6453	15.9039	259.334	-0.0131379	0.313043	0.0419683	0.966524	0.98551
AGAP010828	CASPS9	765	0	0	0	NA	NA	NA	NA	NA
AGAP004904	CAT1	1659	374.968	406.551	12059.8	-0.0916998	0.261022	0.35131	0.725356	0.867021
AGAP009729	CCAP	483	0	0	0	NA	NA	NA	NA	NA
AGAP000693	CEC1	511	309.259	1231.17	7223.62	-1.02229	0.559073	1.82855	0.0674671	0.333061
AGAP000692	CEC2	518	89.9872	0	458.25	0.173691	0.259077	-0.670423	0.502588	0.754184
AGAP000694	CEC3	718	52.7706	120.679	1156.09	-0.586912	0.559312	1.04935	0.294019	0.612068
AGAP006722	CEC4	204	0	0	0	NA	NA	NA	NA	NA
AGAP011791	CLIPA1	1421	81.229	111.888	2541.53	-0.320695	0.494566	0.648436	0.516703	0.763739
AGAP006954	CLIPA10	3393	0	1.0635	33.3887	-1.19796	0.510385	2.34717	0.0189167	0.15312
AGAP011781	CLIPA12	1443	125.813	63.1278	2545.96	0.914449	0.340447	-2.68602	0.00723078	0.0777944
AGAP011783	CLIPA13	1188	2.309	0	24.1255	0.172767	0.258592	-0.668107	0.504065	NA
AGAP011788	CLIPA14	1062	520.388	342.4	8512.16	0.546991	0.365239	-1.49763	0.13423	0.464005
AGAP002815	CLIPA15	2604	0	0	0	NA	NA	NA	NA	NA
AGAP003245	CLIPA19	1077	4.93175	7.31356	123.337	-0.402962	0.483454	0.833507	0.404559	0.696843
AGAP011790	CLIPA2	1512	28.2949	48.1054	1066.58	-0.613269	0.436584	1.4047	0.160111	0.494434
AGAP012591	CLIPA3	1269	7.19067	0	86.1999	3.58155	0.550441	-6.50668	7.68e-11	4.98e-09
AGAP011780	CLIPA4	1604	404.153	199.436	9030.54	0.924678	0.35491	-2.60539	0.00917696	0.0931976
AGAP011787	CLIPA5	1194	5.5887	51.6452	627.467	-0.278646	0.350945	0.793986	0.427203	0.712617
AGAP011789	CLIPA6	1284	911.67	561.565	17567.8	0.642201	0.339713	-1.89042	0.0587013	0.307929
AGAP011792	CLIPA7	3128	223.921	144.366	10703.4	0.558731	0.393627	-1.41944	0.15577	0.489463
AGAP010731	CLIPA8	1138	61.3425	81.8198	1512.26	-0.306631	0.455601	0.673026	0.500931	0.754184
AGAP010968	CLIPA9	1086	162.451	200.809	3658.66	-0.276036	0.255001	1.08249	0.279034	0.600596
AGAP003251	CLIPB1	1435	146.847	227.938	4997.28	-0.57439	0.275437	2.08538	0.037035	0.2343
AGAP009214	CLIPB11	1612	150.76	67.4341	3285.12	1.05745	0.338489	-3.12404	0.00178386	0.0269737
AGAP009217	CLIPB12	1026	0	0	0	NA	NA	NA	NA	NA
AGAP004855	CLIPB13	1508	93.901	92.9687	2619.18	0.0305864	0.289559	-0.105631	0.915875	0.962048
AGAP010833	CLIPB14	1128	0	0	0	NA	NA	NA	NA	NA
AGAP009844	CLIPB15	1095	74.7735	70.3653	1472.12	0.0774111	0.510842	-0.151536	0.879553	0.944321
AGAP009263	CLIPB16	1221	724.964	351.653	12348.4	0.930048	0.383259	-2.42668	0.0152376	0.13153
AGAP001648	CLIPB17	1577	88.2099	62.2734	2213.3	0.466713	0.35904	-1.29989	0.193639	0.530639
AGAP009215	CLIPB18	1080	2.25168	0	21.3879	0.172644	0.258527	-0.667797	0.504263	NA
AGAP003247	CLIPB19	1253	108.922	21.4309	1531.29	2.14882	0.324135	-6.62941	3.37e-11	2.34e-09
AGAP003246	CLIPB2	1235	26.2578	33.9472	689.767	-0.312041	0.355794	0.877027	0.380472	0.677039
AGAP012037	CLIPB20	1306	7.48701	16.9291	295.433	-0.85319	0.488087	1.74803	0.0804589	0.367174
AGAP003249	CLIPB3	1160	37.9388	57.9249	1036.01	-0.526792	0.3397	1.55075	0.12096	0.44455
AGAP013184	CLIPB36	1525	6.49979	9.65457	227.457	-0.414636	0.489706	0.846703	0.397161	0.690944
AGAP003250	CLIPB4	1394	1121.87	755.119	24424.4	0.543976	0.31736	-1.71407	0.0865167	0.380888
AGAP004148	CLIPB5	1297	364.253	211.447	6999.54	0.714625	0.366589	-1.94939	0.0512489	0.286091
AGAP003252	CLIPB6	1854	188.167	104.979	5072.07	0.775974	0.342839	-2.26338	0.0236123	0.173928
AGAP002270	CLIPB7	1265	137.23	137.759	3241.47	0.0127818	0.298885	-0.0427647	0.965889	0.985202
AGAP003057	CLIPB8	1495	41.6892	40.6366	1141.34	0.0462393	0.432521	-0.106906	0.914863	0.961511
AGAP013442	CLIPB9	2705	298.078	181.276	12066.4	0.703873	0.216876	-3.2455	0.00117242	0.0191092
AGAP008835	CLIPC1	1170	27.9875	20.0738	523.169	0.460339	0.275113	-1.67327	0.0942739	0.394919
AGAP000572	CLIPC10	1143	19.7767	4.88472	263.539	0.219899	0.36295	-0.605866	0.544604	0.779522
AGAP004318	CLIPC3	1631	396.467	268.292	10106	0.542565	0.275688	-1.96804	0.0490639	0.279468
AGAP000571	CLIPC5	1125	0	0	0	NA	NA	NA	NA	NA
AGAP000315	CLIPC6	1667	32.1452	23.8173	868.44	0.371918	0.438483	-0.848194	0.39633	0.690198
AGAP002422	CLIPD1	1492	143.525	124.873	3720.09	0.205198	0.241202	-0.85073	0.394919	0.689936
AGAP008183	CLIPD2	1539	0	0	0	NA	NA	NA	NA	NA
AGAP002811	CLIPD4	1158	8.27473	7.71561	172.223	0.104116	0.32154	-0.323805	0.746086	0.877053
AGAP002813	CLIPD6	1662	730.304	278.948	15658.8	1.32364	0.263169	-5.02961	4.91e-07	1.91e-05
AGAP008998	CLIPD7	1242	0	0	0	NA	NA	NA	NA	NA
AGAP002784	CLIPD8	1767	0.990893	4.5775	89.9834	-0.484289	0.473453	1.02289	0.306362	0.62297
AGAP008091	CLIPE1	966	2464.92	3838.74	55937.7	-0.558546	0.397367	1.40562	0.159838	0.493983
AGAP011782	CLIPE2	972	2.75347	0	25.0012	0.646363	0.433996	-1.48933	0.136401	NA
AGAP010530	CLIPE4	2830	396.223	559.683	24943.7	-0.4729	0.286929	1.64814	0.0993237	0.405748
AGAP010547	CLIPE5	1423	312.073	201.914	6800.41	0.610109	0.231927	-2.63061	0.0085231	0.0882743
AGAP011785	CLIPE6	1125	0	0	0	NA	NA	NA	NA	NA
AGAP011786	CLIPE7	1302	5.13733	2.09896	90.7631	0.0742834	0.258975	-0.286836	0.774238	0.888529
AGAP005711	CLK	3860	25.3858	32.4344	2056.64	-0.333429	0.302579	1.10196	0.270481	0.594036
AGAP010911	COE09895	1804	0	0	0	NA	NA	NA	NA	NA
AGAP010917	COE09916	1740	17.0054	16.1549	537.223	0.0867329	0.305947	-0.28349	0.776801	0.889601
AGAP006956	COE10O	1926	3.01031	1.87695	88.1159	0.545508	0.469666	-1.16148	0.245446	0.572558
AGAP010390	COE12O	2154	8.76497	13.143	434.745	-0.510472	0.404076	1.26331	0.206479	0.54062
AGAP011507	COE13O	1845	1.75894	1.08304	48.1926	0.134836	0.441291	-0.305549	0.759948	0.882661
AGAP011575	COE15O	1770	0	0	0	NA	NA	NA	NA	NA
AGAP002090	COE16738	3780	0	0	0	NA	NA	NA	NA	NA
AGAP011366	COE18026	1836	0	0	0	NA	NA	NA	NA	NA
AGAP011365	COE21998	1776	1.47089	1.87183	55.4217	-0.219022	0.522064	0.41953	0.674829	0.842799
AGAP003568	COE22933	2880	0.884911	1.89921	72.9388	-0.235782	0.453382	0.52005	0.603028	0.806461
AGAP003115	COE2580	3006	0.582471	0.742946	35.8344	-0.0304315	0.29472	0.103256	0.91776	0.963344
AGAP001723	COEAE1A	1722	0	0	0	NA	NA	NA	NA	NA
AGAP005756	COEAE1D	1740	0	0	0	NA	NA	NA	NA	NA
AGAP005757	COEAE2E	2013	49.892	44.0326	1761.69	0.182902	0.350567	-0.521732	0.601857	0.805744
AGAP006228	COEAE2F	1873	45.1767	35.7051	1400.46	0.324485	0.221216	-1.46682	0.142424	0.473113
AGAP006723	COEAE2G	1856	0	0	0	NA	NA	NA	NA	NA
AGAP005758	COEAE3D	3380	21.4614	22.1777	1365.2	-0.0427028	0.178697	0.238968	0.81113	0.908925
AGAP006724	COEAE3G	1908	0	0	0	NA	NA	NA	NA	NA
AGAP006725	COEAE3H	1827	2.03385	3.85894	99.2401	-0.76554	0.428725	1.78562	0.0741606	0.352609
AGAP006726	COEAE5G	1793	8.33703	10.1516	308.468	-0.236427	0.336722	0.702144	0.482589	0.743915
AGAP002391	COEAE5O	1911	4.91834	6.84197	206.829	-0.421319	0.381513	1.10434	0.269447	0.59334
AGAP006727	COEAE6G	1882	21.1066	15.3243	636.711	0.429155	0.336853	-1.27401	0.202659	0.537807
AGAP002863	COEAE6O	1674	0	0	0	NA	NA	NA	NA	NA
AGAP006728	COEAE7G	1668	0	0	0	NA	NA	NA	NA	NA
AGAP006700	COEAE8O	1797	0	0	0	NA	NA	NA	NA	NA
AGAP011916	COEB6582	2658	0	0	0	NA	NA	NA	NA	NA
AGAP005373	COEBE1C	1713	0	3.96706	62.817	-3.55452	0.552096	6.43822	1.21e-10	7.72e-09
AGAP005371	COEBE2C	1758	2.59794	11.9721	237.928	-1.87986	0.386024	4.8698	1.12e-06	4.15e-05
AGAP001101	COEBE2O	1869	142.118	248.676	6693.69	-0.637381	0.48127	1.32437	0.185379	0.521807
AGAP005372	COEBE3C	1776	43.104	37.5894	1329.93	0.195621	0.230361	-0.849194	0.395774	0.689936
AGAP005370	COEBE4C	1674	0.650809	4.19024	74.4785	-0.585534	0.47922	1.22185	0.221765	0.553073
AGAP005833	COEJHE1E	1725	7.34787	11.4873	300.631	-0.606772	0.258068	2.35121	0.0187126	0.1521
AGAP005834	COEJHE2E	2144	1704.64	894.613	51711.4	0.872236	0.29439	-2.96285	0.00304801	0.0402269
AGAP005835	COEJHE3E	1725	0	0	0	NA	NA	NA	NA	NA
AGAP005836	COEJHE4E	1716	0	0	0	NA	NA	NA	NA	NA
AGAP005837	COEJHE5E	1921	429.843	464.901	15902.3	-0.109161	0.265846	0.410619	0.681352	0.846384
AGAP011509	COEunkn	1670	1.57812	29.1197	474.154	-3.66442	0.365946	10.0136	1.33e-23	2.62e-21
AGAP028364	COX1	1537	24.6947	0	333.822	0.173672	0.259067	-0.670373	0.50262	0.754184
AGAP028366	COX2	685	2.75488	0	16.597	0.172329	0.258362	-0.667005	0.504769	NA
AGAP028371	COX3	787	2.29895	0	15.9126	0.172269	0.25833	-0.666854	0.504865	NA
AGAP003751	CPAP1-C	2867	43.2751	46.4319	2376.9	-0.0990781	0.210918	0.469747	0.638536	0.825946
AGAP000989	CPAP3-A1a	910	0	5.17109	43.5334	-2.06969	0.553362	3.7402	0.000183873	0.00390445
AGAP000987	CPAP3-A1b	1052	60.0594	37.7966	968.597	0.570809	0.44037	-1.2962	0.194906	0.532288
AGAP000988	CPAP3-A1c	891	2.44546	10.548	106.097	-0.480807	0.477739	1.00642	0.314212	0.627859
AGAP009790	CPAP3-B	1188	5.86571	11.6194	191.995	-0.862885	0.377449	2.2861	0.0222487	0.168354
AGAP003308	CPAP3-C	2093	47.7045	2.93433	971.403	0.329396	0.360609	-0.913442	0.36101	0.661777
AGAP000986	CPAP3-D	929	64.0461	52.1708	994.829	0.267218	0.297395	-0.89853	0.368903	0.668192
AGAP009405	CPAP3-E	733	103.643	155.956	1763.52	-0.560392	0.224292	2.49849	0.0124723	0.114601
AGAP007980	CPCFC1	1064	44.8142	12.649	553.759	0.168866	0.339295	-0.497697	0.618698	0.81545
AGAP010900	CPF1	717	0	0	0	NA	NA	NA	NA	NA
AGAP010901	CPF2	924	0	0	0	NA	NA	NA	NA	NA
AGAP004690	CPF3	648	105.628	9.16028	687.187	0.314763	0.362581	-0.868119	0.385329	0.681719
AGAP000382	CPF4	537	14.6095	0	72.5716	3.77105	0.544151	-6.93015	4.2e-12	3.3e-10
AGAP010902	CPFL1	790	1.52345	0	11.8317	0.171767	0.258064	-0.665598	0.505668	NA
AGAP010903	CPFL2	705	0	0	0	NA	NA	NA	NA	NA
AGAP010904	CPFL3	761	0	0	0	NA	NA	NA	NA	NA
AGAP010905	CPFL4	591	0	0	0	NA	NA	NA	NA	NA
AGAP010906	CPFL5	591	0	0	0	NA	NA	NA	NA	NA
AGAP010907	CPFL6	634	0	0	0	NA	NA	NA	NA	NA
AGAP010908	CPFL7	705	0	0	0	NA	NA	NA	NA	NA
AGAP006145	CPLCA1	585	10.0904	10.8631	115.367	-0.0393131	0.532096	0.0738835	0.941103	0.97289
AGAP006146	CPLCA2	671	188.142	23.4093	1363.71	1.95529	0.534345	-3.65923	0.000252972	0.00519763
AGAP006148	CPLCA3	764	70.2622	6.11556	559.776	0.302184	0.355633	-0.849707	0.395488	0.689936
AGAP008444	CPLCG1	657	5807.39	707.403	40732.8	2.26295	0.490913	-4.60967	4.03e-06	0.000133571
AGAP008454	CPLCG10	492	0	0	0	NA	NA	NA	NA	NA
AGAP008456	CPLCG11	622	0	0	0	NA	NA	NA	NA	NA
AGAP028224	CPLCG12	492	0	0	0	NA	NA	NA	NA	NA
AGAP008457	CPLCG13	594	0	0	0	NA	NA	NA	NA	NA
AGAP008458	CPLCG14	484	0	0	0	NA	NA	NA	NA	NA
AGAP008459	CPLCG15	503	11.5218	3.79733	70.079	0.332401	0.463444	-0.717242	0.473225	0.740234
AGAP008460	CPLCG16	510	0	0	0	NA	NA	NA	NA	NA
AGAP008461	CPLCG17	510	0	0	0	NA	NA	NA	NA	NA
AGAP008462	CPLCG18	618	0	0	0	NA	NA	NA	NA	NA
AGAP008463	CPLCG19	507	0	0	0	NA	NA	NA	NA	NA
AGAP008445	CPLCG2	480	0	0	0	NA	NA	NA	NA	NA
AGAP008469	CPLCG21	2568	0	0	0	NA	NA	NA	NA	NA
AGAP008465	CPLCG22	788	0	0	0	NA	NA	NA	NA	NA
AGAP028057	CPLCG23	402	0	0	0	NA	NA	NA	NA	NA
AGAP028151	CPLCG24	402	0	0	0	NA	NA	NA	NA	NA
AGAP008479	CPLCG26	322	0	0	0	NA	NA	NA	NA	NA
AGAP008480	CPLCG27	319	0	0	0	NA	NA	NA	NA	NA
AGAP008446	CPLCG3	688	36.0325	34.0616	448.514	0.0833856	0.327906	-0.254297	0.799266	0.901548
AGAP008447	CPLCG4	642	2.72727	0	15.3993	0.17222	0.258305	-0.666733	0.504943	NA
AGAP008449	CPLCG5	731	280.161	128.722	2836.37	0.836881	0.505532	-1.65545	0.0978338	0.403707
AGAP008451	CPLCG6	594	0	0	0	NA	NA	NA	NA	NA
AGAP028081	CPLCG7	492	0	0	0	NA	NA	NA	NA	NA
AGAP008452	CPLCG8	482	0	0	0	NA	NA	NA	NA	NA
AGAP008453	CPLCG9	507	0	0	0	NA	NA	NA	NA	NA
AGAP013465	CPLCP1	820	0	0	0	NA	NA	NA	NA	NA
AGAP027993	CPLCP10	1083	15.2217	0	149.71	4.33448	0.536581	-8.07797	6.59e-16	7.4e-14
AGAP009758	CPLCP11	1050	156.481	1.90306	1533.57	0.469629	0.393108	-1.19466	0.232221	0.562011
AGAP009759	CPLCP12	1220	579.498	4.11127	6502.33	6.0604	0.390499	-15.5196	2.56e-54	2.27e-51
AGAP028178	CPLCP13	558	0	0	0	NA	NA	NA	NA	NA
AGAP028156	CPLCP14	558	0	0	0	NA	NA	NA	NA	NA
AGAP028016	CPLCP15	558	0	0	0	NA	NA	NA	NA	NA
AGAP012355	CPLCP16	558	0	0	0	NA	NA	NA	NA	NA
AGAP028137	CPLCP17	558	0	0	0	NA	NA	NA	NA	NA
AGAP028106	CPLCP18	558	0	0	0	NA	NA	NA	NA	NA
AGAP028008	CPLCP19	558	0	0	0	NA	NA	NA	NA	NA
AGAP028124	CPLCP2	2067	0	0	0	NA	NA	NA	NA	NA
AGAP028160	CPLCP20	561	0	0	0	NA	NA	NA	NA	NA
AGAP027991	CPLCP21	560	0	0	0	NA	NA	NA	NA	NA
AGAP028208	CPLCP22	558	0	0	0	NA	NA	NA	NA	NA
AGAP028044	CPLCP23	558	0	0	0	NA	NA	NA	NA	NA
AGAP028018	CPLCP24	675	0	0	0	NA	NA	NA	NA	NA
AGAP028013	CPLCP25	531	0	0	0	NA	NA	NA	NA	NA
AGAP012676	CPLCP26	549	0	0	0	NA	NA	NA	NA	NA
AGAP012356	CPLCP27	528	0	0	0	NA	NA	NA	NA	NA
AGAP008817	CPLCP3	1055	3.5221	0	32.6806	0.173021	0.258726	-0.668744	0.503659	0.754278
AGAP028228	CPLCP4	564	0	0	0	NA	NA	NA	NA	NA
AGAP008890	CPLCP5	204	0	0	0	NA	NA	NA	NA	NA
AGAP028042	CPLCP6	498	0	0	0	NA	NA	NA	NA	NA
AGAP028002	CPLCP7	1107	0	0	0	NA	NA	NA	NA	NA
AGAP008893	CPLCP8	1218	2.60878	32.2865	393.865	-3.28899	0.32298	10.1832	2.36e-24	4.75e-22
AGAP028200	CPLCP9	1476	0	0	0	NA	NA	NA	NA	NA
AGAP028191	CPLCW1	462	0	0	0	NA	NA	NA	NA	NA
AGAP028089	CPLCW2	495	0	0	0	NA	NA	NA	NA	NA
AGAP028119	CPLCW4	516	0	0	0	NA	NA	NA	NA	NA
AGAP028126	CPLCW5	321	0	0	0	NA	NA	NA	NA	NA
AGAP008478	CPLCW7	622	0	0	0	NA	NA	NA	NA	NA
AGAP028047	CPLCW8	528	0	0	0	NA	NA	NA	NA	NA
AGAP028113	CPLCW9	510	0	0	0	NA	NA	NA	NA	NA
AGAP001329	CPLCX1	655	0	0	0	NA	NA	NA	NA	NA
AGAP003334	CPLCX2	763	7802.1	1077.1	64045.1	2.43253	0.407728	-5.96607	2.43e-09	1.29e-07
AGAP006149	CPLCX3	900	48.2023	12.1133	487.991	0.178298	0.337474	-0.528331	0.59727	0.804728
AGAP001664	CPR1	615	0	0	0	NA	NA	NA	NA	NA
AGAP002994	CPR10	876	2.74777	2.09162	40.7854	0.0356379	0.298191	-0.119514	0.904868	0.957284
AGAP010128	CPR100	704	0	0	0	NA	NA	NA	NA	NA
AGAP006836	CPR101	459	0	0	0	NA	NA	NA	NA	NA
AGAP006004	CPR102	375	0	0	0	NA	NA	NA	NA	NA
AGAP006005	CPR103	405	0	0	0	NA	NA	NA	NA	NA
AGAP006006	CPR104	396	0	0	0	NA	NA	NA	NA	NA
AGAP006010	CPR105	318	0	0	0	NA	NA	NA	NA	NA
AGAP006095	CPR106	681	0	0	0	NA	NA	NA	NA	NA
AGAP010097	CPR107	543	0	0	0	NA	NA	NA	NA	NA
AGAP010099	CPR108	408	0	0	0	NA	NA	NA	NA	NA
AGAP010116	CPR109	715	0	0	0	NA	NA	NA	NA	NA
AGAP005451	CPR11	444	0	0	0	NA	NA	NA	NA	NA
AGAP008960	CPR110	567	0	0	0	NA	NA	NA	NA	NA
AGAP006931	CPR111	1083	0	0	0	NA	NA	NA	NA	NA
AGAP010369	CPR112	495	0	0	0	NA	NA	NA	NA	NA
AGAP010887	CPR113	1032	161.011	142.136	2868.83	0.135698	0.395127	-0.343428	0.731277	0.870549
AGAP003375	CPR114	495	3.83407	0	18.6577	0.172483	0.258443	-0.667394	0.50452	NA
AGAP003377	CPR115	601	0	0	0	NA	NA	NA	NA	NA
AGAP003378	CPR116	734	0	0	0	NA	NA	NA	NA	NA
AGAP003379	CPR117	489	6.18377	0	27.9135	0.806218	0.463938	-1.73777	0.0822513	NA
AGAP003380	CPR118	622	0	0	0	NA	NA	NA	NA	NA
AGAP003381	CPR119	582	0	0	0	NA	NA	NA	NA	NA
AGAP005453	CPR12	441	0	0	0	NA	NA	NA	NA	NA
AGAP003382	CPR120	561	0	0	0	NA	NA	NA	NA	NA
AGAP003383	CPR121	582	0	0	0	NA	NA	NA	NA	NA
AGAP003384	CPR122	626	0	0	0	NA	NA	NA	NA	NA
AGAP003385	CPR123	468	15.0591	6.27894	92.4447	0.288387	0.472129	-0.610823	0.541317	0.777468
AGAP003390	CPR124	1318	0	0	0	NA	NA	NA	NA	NA
AGAP000820	CPR125	956	43.8086	6.66402	447.138	2.40304	0.358079	-6.71094	1.93e-11	1.4e-09
AGAP000345	CPR126	1823	18.2642	0	307.557	6.52348	0.455717	-14.3148	1.77e-46	1.21e-43
AGAP000344	CPR127	1434	206.002	71.0034	3726.98	1.38956	0.353782	-3.92772	8.58e-05	0.00196172
AGAP000177	CPR128	744	0	0	0	NA	NA	NA	NA	NA
AGAP000085	CPR129	967	0	0	0	NA	NA	NA	NA	NA
AGAP005454	CPR13	441	0	0	0	NA	NA	NA	NA	NA
AGAP000047	CPR130	1502	123.576	8.43981	1841.6	3.67419	0.249152	-14.7468	3.23e-49	2.6e-46
AGAP010123	CPR131	607	3.87809	0	20.7034	0.172608	0.258508	-0.667707	0.504321	NA
AGAP010122	CPR132	1078	2.51695	6.53212	91.3676	-0.254465	0.442636	0.574886	0.565368	0.790416
AGAP009872	CPR133	996	0	0	0	NA	NA	NA	NA	NA
AGAP006497	CPR134	1098	0	0	0	NA	NA	NA	NA	NA
AGAP006261	CPR135	1015	1.82421	0	18.2026	0.172452	0.258426	-0.667316	0.50457	NA
AGAP006840	CPR136	432	0	0	0	NA	NA	NA	NA	NA
AGAP006002	CPR137	378	0	0	0	NA	NA	NA	NA	NA
AGAP005995	CPR138	1212	0	0	0	NA	NA	NA	NA	NA
AGAP013248	CPR139	1401	0	0	0	NA	NA	NA	NA	NA
AGAP005455	CPR14	369	0	0	0	NA	NA	NA	NA	NA
AGAP006868	CPR140	2905	23.8461	0.566467	645.772	0.462667	0.395567	-1.16963	0.24215	0.570811
AGAP006867	CPR141	1447	0	0	0	NA	NA	NA	NA	NA
AGAP010126	CPR142	785	0	0	0	NA	NA	NA	NA	NA
AGAP010717	CPR143	1479	7.68124	1.23885	122.72	0.618886	0.492938	-1.25551	0.209295	0.542396
AGAP006369	CPR144	2087	690.244	607.861	25105.7	0.18312	0.257283	-0.711746	0.476622	0.741726
AGAP006860	CPR145	363	0	0	0	NA	NA	NA	NA	NA
AGAP012466	CPR146	462	35.6924	222.219	1105.43	-2.20796	0.414135	5.33149	9.74e-08	4.26e-06
AGAP012462	CPR147	546	0	0	0	NA	NA	NA	NA	NA
AGAP010102	CPR148	486	0	0	0	NA	NA	NA	NA	NA
AGAP010121	CPR149	375	0	0	0	NA	NA	NA	NA	NA
AGAP005456	CPR15	914	116.6	65.6469	1532.49	0.748378	0.311483	-2.40263	0.0162777	0.138127
AGAP010109	CPR150	408	0	0	0	NA	NA	NA	NA	NA
AGAP009870	CPR151	462	0	0	0	NA	NA	NA	NA	NA
AGAP012487	CPR152	954	0	5.33323	47.1565	-2.16302	0.555138	3.89637	9.76e-05	0.00221662
AGAP009873	CPR153	1005	0	0	0	NA	NA	NA	NA	NA
AGAP013367	CPR155	456	0	0	0	NA	NA	NA	NA	NA
AGAP005459	CPR16	1189	831.05	1060.1	20729.9	-0.336368	0.283431	1.18677	0.235319	0.564453
AGAP005966	CPR17	534	0	0	0	NA	NA	NA	NA	NA
AGAP005967	CPR18	522	0	0	0	NA	NA	NA	NA	NA
AGAP005968	CPR19	507	0	0	0	NA	NA	NA	NA	NA
AGAP001665	CPR2	776	0	0	0	NA	NA	NA	NA	NA
AGAP005969	CPR20	426	0	0	0	NA	NA	NA	NA	NA
AGAP005996	CPR21	995	0	0	0	NA	NA	NA	NA	NA
AGAP005997	CPR22	321	0	0	0	NA	NA	NA	NA	NA
AGAP005998	CPR23	608	0	0	0	NA	NA	NA	NA	NA
AGAP005999	CPR24	523	0	0	0	NA	NA	NA	NA	NA
AGAP006000	CPR25	315	7.95547	0	23.4066	0.568952	0.416203	-1.36701	0.171623	NA
AGAP006001	CPR26	798	66.6663	0	482.373	5.65916	0.511896	-11.0553	2.07e-28	5.09e-26
AGAP006003	CPR27	641	0	0	0	NA	NA	NA	NA	NA
AGAP006007	CPR28	351	0	0	0	NA	NA	NA	NA	NA
AGAP006008	CPR29	336	0	0	0	NA	NA	NA	NA	NA
AGAP001666	CPR3	773	0	0	0	NA	NA	NA	NA	NA
AGAP006009	CPR30	586	56.7387	0	296.476	0.72532	0.448647	-1.61668	0.105947	0.41818
AGAP006011	CPR31	303	0	0	0	NA	NA	NA	NA	NA
AGAP006012	CPR32	471	0	0	0	NA	NA	NA	NA	NA
AGAP006013	CPR33	444	0	0	0	NA	NA	NA	NA	NA
AGAP006864	CPR34	552	0	0	0	NA	NA	NA	NA	NA
AGAP006862	CPR35	369	0	0	0	NA	NA	NA	NA	NA
AGAP006861	CPR36	390	0	0	0	NA	NA	NA	NA	NA
AGAP006858	CPR37	390	0	0	0	NA	NA	NA	NA	NA
AGAP006857	CPR38	378	0	0	0	NA	NA	NA	NA	NA
AGAP006856	CPR39	387	0	0	0	NA	NA	NA	NA	NA
AGAP001667	CPR4	776	0	0	0	NA	NA	NA	NA	NA
AGAP006855	CPR40	390	0	0	0	NA	NA	NA	NA	NA
AGAP006854	CPR41	390	0	0	0	NA	NA	NA	NA	NA
AGAP006853	CPR42	372	0	0	0	NA	NA	NA	NA	NA
AGAP006852	CPR43	390	0	0	0	NA	NA	NA	NA	NA
AGAP006851	CPR44	390	0	0	0	NA	NA	NA	NA	NA
AGAP006850	CPR45	390	0	0	0	NA	NA	NA	NA	NA
AGAP006849	CPR46	699	0	0	0	NA	NA	NA	NA	NA
AGAP006848	CPR47	357	0	0	0	NA	NA	NA	NA	NA
AGAP006847	CPR48	390	0	0	0	NA	NA	NA	NA	NA
AGAP006846	CPR49	432	0	0	0	NA	NA	NA	NA	NA
AGAP001668	CPR5	741	0	0	0	NA	NA	NA	NA	NA
AGAP006845	CPR50	420	0	0	0	NA	NA	NA	NA	NA
AGAP006844	CPR51	432	0	0	0	NA	NA	NA	NA	NA
AGAP006843	CPR52	390	0	0	0	NA	NA	NA	NA	NA
AGAP006842	CPR53	432	0	0	0	NA	NA	NA	NA	NA
AGAP006841	CPR54	432	0	0	0	NA	NA	NA	NA	NA
AGAP006837	CPR55	459	0	0	0	NA	NA	NA	NA	NA
AGAP006833	CPR56	507	0	0	0	NA	NA	NA	NA	NA
AGAP006831	CPR57	722	2.53245	0	17.9751	0.172436	0.258418	-0.667275	0.504596	NA
AGAP006830	CPR58	859	1.26828	0	9.58176	0.171315	0.257825	-0.664463	0.506394	NA
AGAP006829	CPR59	1529	271.31	10.9572	3998.68	2.57253	0.550249	-4.67522	2.94e-06	9.99e-05
AGAP001669	CPR6	828	0	4.62629	35.4699	-1.33948	0.521758	2.56725	0.0102508	0.0998988
AGAP006828	CPR60	770	0	0	0	NA	NA	NA	NA	NA
AGAP007040	CPR61	453	0	0	0	NA	NA	NA	NA	NA
AGAP007042	CPR62	701	10.2996	2.51516	83.0618	0.467333	0.481504	-0.970568	0.331763	0.642388
AGAP006866	CPR63	613	0	0	0	NA	NA	NA	NA	NA
AGAP006865	CPR64	834	0	0	0	NA	NA	NA	NA	NA
AGAP006863	CPR65	363	0	0	0	NA	NA	NA	NA	NA
AGAP006859	CPR66	369	0	0	0	NA	NA	NA	NA	NA
AGAP006839	CPR67	836	8.06708	0	62.431	3.30439	0.55384	-5.96632	2.43e-09	1.29e-07
AGAP006838	CPR68	788	6.1181	2.73553	63.9114	0.218892	0.448093	-0.488497	0.625198	0.818595
AGAP006834	CPR69	814	0	0	0	NA	NA	NA	NA	NA
AGAP002612	CPR7	396	0	0	0	NA	NA	NA	NA	NA
AGAP006283	CPR70	908	1.28554	0	10.2662	0.171474	0.25791	-0.664861	0.506139	NA
AGAP006321	CPR71	699	0	0	0	NA	NA	NA	NA	NA
AGAP006597	CPR72	417	0	0	0	NA	NA	NA	NA	NA
AGAP009868	CPR73	811	0	0	0	NA	NA	NA	NA	NA
AGAP009869	CPR74	485	0	0	0	NA	NA	NA	NA	NA
AGAP009871	CPR75	746	6.01071	0	42.026	1.79733	0.546918	-3.28629	0.00101515	0.0169689
AGAP009874	CPR76	845	0	0	0	NA	NA	NA	NA	NA
AGAP009875	CPR77	622	0	0	0	NA	NA	NA	NA	NA
AGAP009876	CPR78	414	0	0	0	NA	NA	NA	NA	NA
AGAP009877	CPR79	1355	0	0	0	NA	NA	NA	NA	NA
AGAP002613	CPR8	774	0	0	0	NA	NA	NA	NA	NA
AGAP009878	CPR80	863	0	0	0	NA	NA	NA	NA	NA
AGAP009879	CPR81	698	559.365	355.735	5894.42	0.605752	0.270648	-2.23816	0.0252108	0.181632
AGAP010095	CPR82	819	0	0	0	NA	NA	NA	NA	NA
AGAP010098	CPR83	597	0	0	0	NA	NA	NA	NA	NA
AGAP010100	CPR84	536	0	0	0	NA	NA	NA	NA	NA
AGAP010101	CPR85	543	0	0	0	NA	NA	NA	NA	NA
AGAP010103	CPR86	399	0	0	0	NA	NA	NA	NA	NA
AGAP010104	CPR87	399	0	0	0	NA	NA	NA	NA	NA
AGAP010105	CPR88	375	0	0	0	NA	NA	NA	NA	NA
AGAP010106	CPR89	399	0	0	0	NA	NA	NA	NA	NA
AGAP002726	CPR9	846	45.7958	8.52305	433.366	2.05059	0.414683	-4.94496	7.62e-07	2.89e-05
AGAP010107	CPR90	399	0	0	0	NA	NA	NA	NA	NA
AGAP010108	CPR91	375	0	0	0	NA	NA	NA	NA	NA
AGAP010112	CPR92	678	0	0	0	NA	NA	NA	NA	NA
AGAP010113	CPR93	773	0	0	0	NA	NA	NA	NA	NA
AGAP010114	CPR94	773	0	0	0	NA	NA	NA	NA	NA
AGAP010117	CPR95	726	0	0	0	NA	NA	NA	NA	NA
AGAP010119	CPR96	684	0	0	0	NA	NA	NA	NA	NA
AGAP010120	CPR97	801	0	0	0	NA	NA	NA	NA	NA
AGAP010124	CPR98	697	0	0	0	NA	NA	NA	NA	NA
AGAP010127	CPR99	773	0	0	0	NA	NA	NA	NA	NA
AGAP005696	CPTC1	381	0	0	0	NA	NA	NA	NA	NA
AGAP005695	CPTC2	357	0	0	0	NA	NA	NA	NA	NA
AGAP005697	CPTC3	384	0	0	0	NA	NA	NA	NA	NA
AGAP005698	CPTC4	384	0	0	0	NA	NA	NA	NA	NA
AGAP001958	CRY1	2607	101.696	105.901	5007.73	-0.0516337	0.210243	0.24559	0.805999	0.906264
AGAP004261	CRY2	3883	38.1574	27.91	2333.38	0.29739	0.503559	-0.590576	0.554804	0.784818
AGAP003675	CRZ	1256	0	0	0	NA	NA	NA	NA	NA
AGAP004811	CTL1	945	0	0	0	NA	NA	NA	NA	NA
AGAP009316	CTL10	930	0	0	0	NA	NA	NA	NA	NA
AGAP010709	CTL2	552	0	0	0	NA	NA	NA	NA	NA
AGAP004810	CTL3	687	0	0	0	NA	NA	NA	NA	NA
AGAP005335	CTL4	774	37.8668	57.6933	686.409	-0.510581	0.373853	1.36573	0.172025	0.507051
AGAP000443	CTL5	7515	2.66786	6.42954	624.988	-0.847091	0.534249	1.58557	0.112836	0.429289
AGAP006267	CTL6	1891	37.7687	51.7004	1543.6	-0.340316	0.518363	0.656521	0.511489	0.759574
AGAP000940	CTL7	2760	10.4535	7.73686	459.231	0.324376	0.448007	-0.724043	0.46904	0.738286
AGAP003625	CTL8	883	0	0	0	NA	NA	NA	NA	NA
AGAP002625	CTL9	1275	3.00411	4.28745	86.3436	-0.417561	0.414248	1.008	0.313455	0.627476
AGAP010196	CTLGA1	660	40.3931	69.0228	674.334	-0.617685	0.414847	1.48895	0.136501	0.465741
AGAP006430	CTLGA2	908	0	0	0	NA	NA	NA	NA	NA
AGAP010193	CTLGA3	864	184.55	239.268	3390.44	-0.351355	0.275552	1.27509	0.202276	0.537807
AGAP007411	CTLMA1	587	24.6662	12.6399	205.767	0.78775	0.453881	-1.73559	0.0826368	0.372438
AGAP005334	CTLMA2	749	44.322	68.7124	784.231	-0.517856	0.406059	1.27532	0.202195	0.537807
AGAP007412	CTLMA3	516	167.312	173.233	1641.46	-0.0266987	0.477203	0.0559484	0.955383	0.980346
AGAP007407	CTLMA4	751	0	0	0	NA	NA	NA	NA	NA
AGAP007410	CTLMA5	538	0	0	0	NA	NA	NA	NA	NA
AGAP005332	CTLMA6	1716	3.89199	6.08971	158.042	-0.568017	0.378154	1.50208	0.133077	0.461249
AGAP010708	CTLMA7	375	0	0	0	NA	NA	NA	NA	NA
AGAP007408	CTLMA8	495	0	0	0	NA	NA	NA	NA	NA
AGAP002911	CTLMA9	468	0	0	0	NA	NA	NA	NA	NA
AGAP000929	CTLSE1	3408	11.0746	10.5454	676.924	0.0510896	0.434054	-0.117703	0.906303	0.957774
AGAP000123	CTLSE2	2961	2.90792	0	78.0777	2.858	0.559395	-5.10908	3.24e-07	1.29e-05
AGAP007497	CUSOD1	507	3637.39	1303.37	23422.9	1.35032	0.334066	-4.04208	5.3e-05	0.00129544
AGAP005234	CUSOD2	1713	1927.82	1326.12	51987.7	0.50599	0.32004	-1.58102	0.113873	0.431604
AGAP010347	CUSOD3	1387	427.375	315.61	9619.14	0.408969	0.339989	-1.20289	0.229019	0.559597
AGAP005655	CYC	2293	21.0191	12.1464	713.372	0.706432	0.391147	-1.80605	0.0709101	0.344284
AGAP003065	CYP11179	1575	0	0	0	NA	NA	NA	NA	NA
AGAP008022	CYP12F1	1569	2.9919	0	43.8517	1.99491	0.552753	-3.60905	0.000307322	0.0061617
AGAP008020	CYP12F2	1899	8.62589	5.77461	254.485	0.540106	0.316148	-1.7084	0.0875626	0.383552
AGAP008019	CYP12F3	1572	0	0	0	NA	NA	NA	NA	NA
AGAP008018	CYP12F4	1622	53.0115	13.88	1011.81	1.7807	0.312149	-5.70465	1.17e-08	5.62e-07
AGAP005658	CYP15B1	1494	0	0	0	NA	NA	NA	NA	NA
AGAP006082	CYP301A1	1927	29.5958	15.8176	819.823	0.821514	0.362505	-2.26621	0.0234383	0.173441
AGAP005992	CYP302A1	1743	0	0.994688	15.8641	-0.172763	0.258345	0.66873	0.503668	NA
AGAP010077	CYP303A1	1593	0	6.50242	95.8016	-4.90724	0.516073	9.50882	1.93e-21	3.36e-19
AGAP003066	CYP304B1	1614	89.67	44.2607	1980.64	0.814067	0.439986	-1.85021	0.0642829	0.323455
AGAP003067	CYP304C1	1985	12.8681	5.32681	339.147	1.10953	0.398193	-2.78642	0.00532945	0.062489
AGAP005656	CYP305A1	1898	5.87156	5.42835	199.832	0.116665	0.345402	-0.337766	0.735539	0.872505
AGAP005657	CYP305A3	1527	0	0	0	NA	NA	NA	NA	NA
AGAP005660	CYP305A4	1575	0.837616	0	12.9693	0.171938	0.258155	-0.666027	0.505394	NA
AGAP004665	CYP306A1	1743	1.72736	0	27.9663	0.816436	0.465601	-1.75351	0.0795144	NA
AGAP001039	CYP307A1	1815	0	0	0	NA	NA	NA	NA	NA
AGAP008682	CYP307B1	1617	0	0	0	NA	NA	NA	NA	NA
AGAP002429	CYP314A1	1748	0.734553	0.958221	26.6192	-0.0278139	0.273008	0.10188	0.918852	NA
AGAP000284	CYP315A1	1574	2.55768	3.12442	82.8393	-0.235822	0.413931	0.569715	0.568871	0.791207
AGAP002211	CYP325A1	1518	0	0	0	NA	NA	NA	NA	NA
AGAP002209	CYP325A2	1518	0	0	0	NA	NA	NA	NA	NA
AGAP002208	CYP325A3	1534	0	2.38886	34.2439	-0.173287	0.258751	0.669705	0.503046	0.754184
AGAP002210	CYP325B1	1500	0	0	0	NA	NA	NA	NA	NA
AGAP002207	CYP325C1	1488	0	1.06641	14.5197	-0.172673	0.258275	0.668563	0.503775	NA
AGAP002205	CYP325C2	1497	0.912181	5.27026	86.3846	-0.498781	0.469161	1.06313	0.287722	0.608236
AGAP009696	CYP325C3	1674	0	4.6134	71.2876	-3.78505	0.548201	6.90449	5.04e-12	3.82e-10
AGAP002206	CYP325D1	1305	22.3689	36.5183	706.945	-0.567447	0.4716	1.20324	0.228885	0.559597
AGAP002203	CYP325D2	1509	66.9642	86.304	2153.5	-0.306894	0.377304	0.813386	0.415997	0.705124
AGAP002202	CYP325E1	1877	3.21683	6.47216	167.631	-0.815043	0.453527	1.79712	0.0723165	0.347903
AGAP002197	CYP325F1	1107	0	0	0	NA	NA	NA	NA	NA
AGAP002195	CYP325F2	1943	21.1681	35.5673	1017.74	-0.683349	0.337224	2.0264	0.0427242	0.25675
AGAP002196	CYP325G1	1572	26.6594	25.9289	755.553	0.00675701	0.467315	-0.0144592	0.988464	0.995643
AGAP002138	CYP325H1	1512	23.2229	10.7359	472.477	1.00185	0.325889	-3.0742	0.00211066	0.0307118
AGAP001443	CYP325J1	1215	9.14645	0	99.5365	2.27718	0.556847	-4.08942	4.32e-05	0.00108737
AGAP002555	CYP325K1	1515	0	0	0	NA	NA	NA	NA	NA
AGAP003522	CYP329A1	1730	11.7516	6.83137	299.361	0.734792	0.299485	-2.45351	0.0141468	0.124818
AGAP005774	CYP49A1	1811	9.30411	13.3047	375.212	-0.385809	0.498402	0.774091	0.438877	0.7202
AGAP003608	CYP4AA1	1809	0	0	0	NA	NA	NA	NA	NA
AGAP002417	CYP4AR1	1864	440.334	178.22	10643.9	1.2303	0.251771	-4.88657	1.03e-06	3.83e-05
AGAP000194	CYP4C25	1665	5.47679	7.55083	198.794	-0.377573	0.468145	0.80653	0.419937	0.707773
AGAP000192	CYP4C26	1479	0	0	0	NA	NA	NA	NA	NA
AGAP009246	CYP4C27	1924	108.462	107.496	3865.89	0.0298768	0.26272	-0.113721	0.909459	0.959282
AGAP010414	CYP4C28	1617	0	0	0	NA	NA	NA	NA	NA
AGAP009240	CYP4C35	1779	8.38942	4.87144	217.686	0.645106	0.428702	-1.50479	0.132378	0.4606
AGAP009241	CYP4C36	1661	0	0	0	NA	NA	NA	NA	NA
AGAP000193	CYP4C37	1647	0	0	0	NA	NA	NA	NA	NA
AGAP002418	CYP4D15	1848	245.525	118.129	6194.8	0.966213	0.297451	-3.24831	0.00116095	0.0189771
AGAP013241	CYP4D16	1533	0.697978	0	9.41065	0.171272	0.257802	-0.664354	0.506464	NA
AGAP012957	CYP4D17	1695	193.76	43.1864	3690.57	1.97895	0.305787	-6.47166	9.69e-11	6.23e-09
AGAP002419	CYP4D22	1839	118.22	86.499	3503.21	0.445062	0.232193	-1.91677	0.0552667	0.297837
AGAP001076	CYP4G16	2757	351.081	289.002	16243.8	0.239909	0.331735	-0.723197	0.469559	0.738532
AGAP000877	CYP4G17	1927	2.18802	8.42358	189.153	-1.54679	0.442801	3.49319	0.000477279	0.00889984
AGAP001861	CYP4H14	1518	0	0	0	NA	NA	NA	NA	NA
AGAP001864	CYP4H15	1533	0	0	0	NA	NA	NA	NA	NA
AGAP008356	CYP4H16	1815	0	0	0	NA	NA	NA	NA	NA
AGAP008358	CYP4H17	1512	3.13929	1.63951	66.8055	0.183545	0.45114	-0.406847	0.68412	0.847725
AGAP028019	CYP4H18	1571	0	0	0	NA	NA	NA	NA	NA
AGAP000088	CYP4H19	1625	0	0	0	NA	NA	NA	NA	NA
AGAP013490	CYP4H24	1658	0.711929	0	11.6042	0.171729	0.258044	-0.665502	0.50573	NA
AGAP013305	CYP4H25	1717	0.822262	0	13.8795	0.172055	0.258216	-0.66632	0.505207	NA
AGAP013224	CYP4H26	1524	0	0	0	NA	NA	NA	NA	NA
AGAP008552	CYP4H27	1602	0	0	0	NA	NA	NA	NA	NA
AGAP006049	CYP4J10	1571	467.375	99.574	8235.82	2.14431	0.217658	-9.85176	6.74e-23	1.25e-20
AGAP006048	CYP4J5	1599	375.019	125.694	7484.78	1.48996	0.28073	-5.30747	1.11e-07	4.81e-06
AGAP006047	CYP4J9	1518	73.7641	13.3698	1238.27	2.29542	0.296633	-7.73825	1.01e-14	9.91e-13
AGAP002416	CYP4K2	1530	10.8365	10.2256	297.762	0.0792454	0.252178	-0.314244	0.753336	0.880375
AGAP002862	CYP6AA1	1959	139.866	119.245	4705.44	0.22601	0.208011	-1.08653	0.277243	0.598954
AGAP013128	CYP6AA2	1559	32.6455	33.7826	951.383	-0.059708	0.384184	0.155415	0.876494	0.94323
AGAP002870	CYP6AD1	1503	0	0	0	NA	NA	NA	NA	NA
AGAP011028	CYP6AF1	1503	0	0	0	NA	NA	NA	NA	NA
AGAP011029	CYP6AF2	1503	0	0	0	NA	NA	NA	NA	NA
AGAP003343	CYP6AG1	1648	30.8286	21.7216	810.266	0.470666	0.358638	-1.31237	0.189394	0.524782
AGAP013511	CYP6AG2	2739	25.7494	74.2525	2544.16	-1.38181	0.315044	4.38608	1.15e-05	0.000338076
AGAP007480	CYP6AH1	1650	16.3434	12.2827	437.963	0.396299	0.247424	-1.6017	0.109222	0.425013
AGAP010966	CYP6AJ1	1608	0	0	0	NA	NA	NA	NA	NA
AGAP010961	CYP6AK1	1629	507.511	101.054	9308.29	2.0921	0.35068	-5.96585	2.43e-09	1.29e-07
AGAP008209	CYP6M1	1609	132.423	30.3291	2448.54	1.82959	0.393965	-4.64403	3.42e-06	0.000114874
AGAP008212	CYP6M2	1551	2.58934	0	38.0306	1.31411	0.521177	-2.52143	0.011688	0.109459
AGAP008213	CYP6M3	1817	17.5369	20.0896	636.851	-0.161705	0.307637	0.525636	0.599141	0.804762
AGAP008214	CYP6M4	1793	0	4.87948	81.2075	-3.39858	0.555518	6.11785	9.48e-10	5.36e-08
AGAP008210	CYP6N1	426	27.2638	63.8415	356.292	-0.0705837	0.259072	0.272448	0.785277	0.894562
AGAP008206	CYP6N2	1564	53.022	23.4398	1125.99	0.999258	0.425756	-2.34702	0.0189244	0.15312
AGAP002868	CYP6P1	1571	8.24989	7.01537	224.208	0.223862	0.395404	-0.566159	0.571286	0.791207
AGAP002869	CYP6P2	1811	28.7435	24.3808	896.643	0.238328	0.291426	-0.8178	0.413472	0.702656
AGAP002865	CYP6P3	1648	108.481	101.588	3178.41	0.0581926	0.416852	-0.1396	0.888976	0.949053
AGAP002867	CYP6P4	1521	12.5856	25.5152	534.265	-0.90102	0.377501	2.3868	0.0169956	0.142583
AGAP002866	CYP6P5	1530	0.6612	0	8.89735	0.171133	0.257728	-0.664004	0.506687	NA
AGAP008205	CYP6R1	1500	0.752242	0	9.92396	0.171397	0.257869	-0.664669	0.506263	NA
AGAP008204	CYP6S1	1497	4.93483	7.59132	173.995	-0.567467	0.288876	1.9644	0.0494842	0.280302
AGAP008203	CYP6S2	1515	0	0	0	NA	NA	NA	NA	NA
AGAP008208	CYP6Y1	1515	28.8357	8.29857	528.45	1.59931	0.368364	-4.34165	1.41e-05	0.000407544
AGAP008207	CYP6Y2	1560	6.21184	4.17184	150.618	0.515177	0.368165	-1.39931	0.16172	0.496001
AGAP008219	CYP6Z1	1584	366.743	133.392	7425.62	1.27984	0.383191	-3.33995	0.000837941	0.0143582
AGAP008218	CYP6Z2	1713	6.36492	0	105.555	1.97454	0.550885	-3.58431	0.000337971	0.00662215
AGAP008217	CYP6Z3	1552	0.999157	0	15.2447	0.172204	0.258295	-0.666695	0.504967	NA
AGAP002894	CYP6Z4	1497	0	0	0	NA	NA	NA	NA	NA
AGAP012291	CYP9J3	816	113.176	77.4805	1444.84	0.539487	0.197707	-2.72871	0.0063582	0.0716257
AGAP012292	CYP9J4	1917	161.835	112.597	4900.83	0.511141	0.259838	-1.96715	0.0491658	0.279468
AGAP012296	CYP9J5	1793	6.84622	4.59144	190.649	0.5476	0.282493	-1.93846	0.0525677	0.291255
AGAP000818	CYP9K1	1936	3.32346	0	63.254	0.260868	0.3088	-0.84478	0.398234	0.691727
AGAP012295	CYP9L1	1602	44.817	86.645	1949.77	-0.836733	0.372587	2.24574	0.0247207	0.179265
AGAP012294	CYP9L2	1617	85.3434	90.2335	2629.65	-0.074389	0.346363	0.214771	0.829946	0.919248
AGAP012293	CYP9L3	942	15.6393	30.4759	401.938	-0.874078	0.329149	2.65557	0.00791744	0.0833203
AGAP009363	CYP9M1	1940	10.7055	2.97776	251.12	1.45979	0.466786	-3.12731	0.00176412	0.0267206
AGAP009375	CYP9M2	768	17.4557	14.3427	227.291	0.251628	0.394531	-0.637792	0.523609	0.768492
AGAP028387	CYTB	1137	2.85744	0	28.5742	0.172918	0.258672	-0.668485	0.503824	NA
AGAP008350	DBLOX	4146	22.0385	37.6736	2289.06	-0.731841	0.239323	3.05797	0.00222844	0.0321204
AGAP011552	DEBCL	837	18.4909	19.8191	297.275	-0.0829981	0.296638	0.279796	0.779634	0.891264
AGAP011294	DEF1	309	672.479	1223.83	5353.92	-0.273465	0.520452	0.525438	0.599279	0.804762
AGAP004632	DEF2	282	0	7.00697	18.4649	-0.172899	0.25845	0.668983	0.503506	NA
AGAP007199	DEF3	204	0	0	0	NA	NA	NA	NA	NA
AGAP005416	DEF4	751	0	0	0	NA	NA	NA	NA	NA
AGAP007200	DEF5	207	0	0	0	NA	NA	NA	NA	NA
AGAP001382	DH31	817	0	0	0	NA	NA	NA	NA	NA
AGAP003269	DH44	1289	0	0	0	NA	NA	NA	NA	NA
AGAP004101	Dnmt2	1063	2.61873	0	26.137	0.692957	0.443568	-1.56223	0.118233	NA
AGAP010083	DOME	3297	27.3787	46.4737	2239.22	-0.670144	0.396345	1.69081	0.0908731	0.389523
AGAP009978	DUOX	4428	5.48217	9.00595	589.818	-0.631149	0.387734	1.62779	0.103569	0.412682
AGAP010437	ECH	276	0	0	0	NA	NA	NA	NA	NA
AGAP012211	EcR	1431	4.97579	10.2801	198.349	-0.118083	0.349649	0.33772	0.735574	0.872505
AGAP008819	EGFR	5952	8.23688	11.7654	1085.19	-0.365979	0.531449	0.688645	0.491047	0.748632
AGAP007062	ETH	825	0	0	0	NA	NA	NA	NA	NA
AGAP007173	FADD	924	5.38316	6.1212	98.6936	-0.152004	0.377731	0.402413	0.68738	0.849292
AGAP028293	Flavo-1	115	0	0	0	NA	NA	NA	NA	NA
AGAP007249	Flightin	1126	3.33457	7.9179	115.839	-0.280086	0.462575	0.605494	0.544851	0.779522
AGAP005518	FMRF	1269	0	0	0	NA	NA	NA	NA	NA
AGAP008844	GALE1	1478	24.6064	22.3375	644.718	0.145492	0.224538	-0.647961	0.51701	0.764066
AGAP000341	GALE2	1023	12.8646	6.42559	183.683	0.903174	0.350463	-2.57709	0.00996372	0.0977841
AGAP004934	GALE3	3819	9.14565	10.1889	682.345	-0.142939	0.279421	0.511556	0.608962	0.810842
AGAP011278	GALE4	462	0	0	0	NA	NA	NA	NA	NA
AGAP011287	GALE5	660	40.2608	33.6461	452.335	0.242018	0.302676	-0.799592	0.423947	0.71026
AGAP004806	GALE6	979	0	0	0	NA	NA	NA	NA	NA
AGAP004807	GALE7	610	0	0	0	NA	NA	NA	NA	NA
AGAP012529	GALE8	572	0	0	0	NA	NA	NA	NA	NA
AGAP013132	GALE9	546	0	0	0	NA	NA	NA	NA	NA
AGAP008645	GAM1	648	17.8997	142.86	955.065	-1.78675	0.547368	3.26425	0.00109753	0.0181073
AGAP000803	GLURIIa	2996	2.8697	2.73895	154.617	0.0490413	0.459096	-0.106821	0.914931	0.961511
AGAP000801	GLURIIb	2877	0	0	0	NA	NA	NA	NA	NA
AGAP000798	GLURIIc	2739	0	0.826097	20.7041	-0.172991	0.258521	0.669154	0.503397	NA
AGAP002797	GLURIId	2937	1.11946	1.35873	67.2551	-0.21864	0.467158	0.468022	0.639769	0.826613
AGAP012447	GLURIIe	2799	1.88229	2.07788	101.515	-0.119254	0.513169	0.232388	0.816237	0.911216
AGAP006761	GNBPA1	1556	9.93645	13.6684	339.036	-0.42746	0.291773	1.46504	0.142909	0.473689
AGAP012409	GNBPA2	1353	95.224	78.2649	2183.5	0.266022	0.322937	-0.823759	0.410076	0.700883
AGAP004455	GNBPB1	1570	20.8689	57.4212	1138.59	-1.39015	0.219877	6.3224	2.58e-10	1.57e-08
AGAP002798	GNBPB2	1176	0	0	0	NA	NA	NA	NA	NA
AGAP002799	GNBPB3	1219	0	0	0	NA	NA	NA	NA	NA
AGAP002796	GNBPB4	1245	0	0	0	NA	NA	NA	NA	NA
AGAP004456	GNBPB5	1140	3.19392	1.41772	49.2333	0.233599	0.446027	-0.523732	0.600465	0.805196
AGAP007136	GPR5HT1A	1695	0	0	0	NA	NA	NA	NA	NA
AGAP011481	GPR5HT1B	1335	0	0	0	NA	NA	NA	NA	NA
AGAP002232	GPR5HT2A	2310	0	0	0	NA	NA	NA	NA	NA
AGAP004223	GPR5HT7	1428	20.0189	24.6558	585.319	-0.268034	0.414898	0.646025	0.518263	0.764773
AGAP000445	GPRADS	1617	0.715667	0	11.3766	0.171689	0.258023	-0.665402	0.505793	NA
AGAP003658	GPRALS1	1261	0	0	0	NA	NA	NA	NA	NA
AGAP001773	GPRALS2	2950	2.02835	4.59615	179.516	-0.89735	0.48962	1.83275	0.0668402	0.331295
AGAP010486	GPRALS3	1515	2.76087	5.33917	111.626	-0.220127	0.463217	0.475214	0.634635	0.824143
AGAP004272	GPRBOS	3319	17.5158	21.5148	1204.34	-0.263253	0.260819	1.00933	0.312814	0.627258
AGAP009770	GPRCAL1	1047	15.1528	19.3311	333.273	-0.330203	0.277398	1.19036	0.233905	0.563125
AGAP001175	GPRCAL2	1284	0	0	0	NA	NA	NA	NA	NA
AGAP003654	GPRCAL3	2463	2.09509	0	48.0692	2.36089	0.558619	-4.2263	2.38e-05	0.000650812
AGAP001022	GPRCCK1	2021	0.490936	0.727003	22.1704	-0.0348211	0.258586	0.13466	0.892881	NA
AGAP001379	GPRCCK2	1506	0	0	0	NA	NA	NA	NA	NA
AGAP003972	GPRCIR	4998	3.75927	6.68637	478.677	-0.668887	0.461498	1.44938	0.147231	0.479991
AGAP005464	GPRDIH1	1673	3.09162	5.55496	133.863	-0.718215	0.389699	1.843	0.065329	0.327208
AGAP005465	GPRDIH2	1751	0	0	0	NA	NA	NA	NA	NA
AGAP004613	GPRDOP1	1128	32.7265	85.2225	1225.34	-1.10835	0.459394	2.41264	0.0158374	0.135166
AGAP000667	GPRDOP2	1509	0	0	0	NA	NA	NA	NA	NA
AGAP004453	GPRDOP3	1605	0	0	0	NA	NA	NA	NA	NA
AGAP004035	GPRFSH	2880	0	2.85968	76.2476	-4.10972	0.540619	7.60187	2.92e-14	2.76e-12
AGAP011379	GPRFZ1	2021	1.89636	3.84061	105.268	-0.229242	0.460672	0.497625	0.618748	0.81545
AGAP010442	GPRFZ2	2966	8.4082	15.234	637.884	-0.464656	0.559645	0.830269	0.406386	0.698101
AGAP000168	GPRFZ3	1878	0	0	0	NA	NA	NA	NA	NA
AGAP008871	GPRFZ4	1851	3.84298	5.9646	166.653	-0.512383	0.458634	1.11719	0.263912	0.588649
AGAP010281	GPRGBB1	2717	25.0577	33.7997	1482.62	-0.392243	0.317758	1.23441	0.21705	0.548865
AGAP004595	GPRGBB2	4002	1.25419	3.26056	164.55	-0.157504	0.35733	0.440778	0.659373	0.836945
AGAP009514	GPRGBB3	3348	0	1.8288	56.5704	-3.10793	0.557967	5.57009	2.55e-08	1.18e-06
AGAP003076	GPRGHP1	2356	0.437645	0	9.06845	0.171181	0.257754	-0.664125	0.50661	NA
AGAP003244	GPRGHP2	1432	0	0	0	NA	NA	NA	NA	NA
AGAP000658	GPRGHP3	1482	7.73038	22.7931	415.546	-1.11517	0.513856	2.1702	0.0299917	0.205406
AGAP002156	GPRGNR1	1467	23.2309	35.5375	799.808	-0.557606	0.279829	1.99267	0.0462976	0.268586
AGAP001558	GPRGNR2	1839	25.0287	25.794	862.967	-0.0437592	0.244666	0.178853	0.858053	0.933512
AGAP001532	GPRGNR3	1281	0	0	0	NA	NA	NA	NA	NA
AGAP001807	GPRGPH	2347	0	0	0	NA	NA	NA	NA	NA
AGAP011452	GPRGRP1	894	0	0	0	NA	NA	NA	NA	NA
AGAP003631	GPRGRP2	1368	0	0	0	NA	NA	NA	NA	NA
AGAP002566	GPRHIS	2466	24.4059	75.7853	2254.84	-0.841284	0.55972	1.50305	0.132827	0.461078
AGAP010851	GPRLKK	1686	0.588482	2.6226	49.7029	-0.417344	0.452916	0.921461	0.35681	0.658445
AGAP010513	GPRMAC1	1989	0	0	0	NA	NA	NA	NA	NA
AGAP004675	GPRMAC2	2928	0	0	0	NA	NA	NA	NA	NA
AGAP006156	GPRMGL1	765	0	0	0	NA	NA	NA	NA	NA
AGAP008644	GPRMGL2	2310	0.71586	3.02925	78.9224	-0.429819	0.46248	0.929377	0.352694	0.656016
AGAP012578	GPRMGL3	642	0	0	0	NA	NA	NA	NA	NA
AGAP002891	GPRMGL4	4939	5.54564	12.5139	824.975	-1.11358	0.235725	4.72405	2.31e-06	8.08e-05
AGAP005034	GPRMGL5	3156	0.604102	0	16.7681	0.172343	0.258369	-0.667041	0.504746	NA
AGAP006215	GPRMTH1	1542	0	0	0	NA	NA	NA	NA	NA
AGAP006216	GPRMTH2	2141	14.6989	14.1311	568.616	0.0457967	0.318685	-0.143705	0.885733	0.947739
AGAP009453	GPRMTH3	1803	2.15802	4.81033	114.245	-0.264192	0.465104	0.568028	0.570016	0.791207
AGAP006218	GPRMTH4	2214	24.7976	37.1289	1263.96	-0.54508	0.300918	1.81139	0.0700811	0.341968
AGAP004025	GPRMTH5	1482	11.6881	21.4558	454.353	-0.81099	0.299942	2.70382	0.00685478	0.0753941
AGAP004026	GPRMTH6	2761	47.0495	63.3845	2826.75	-0.411921	0.16919	2.43466	0.0149056	0.129862
AGAP011643	GPRMTHL7	1467	2.16986	0	29.3388	0.888221	0.476489	-1.8641	0.0623084	NA
AGAP001499	GPRMTN	2011	26.1124	22.049	901.66	0.239325	0.292982	-0.81686	0.414008	0.702957
AGAP001862	GPRNNA1	1482	0	0	0	NA	NA	NA	NA	NA
AGAP000369	GPRNNA10	1539	0	0	0	NA	NA	NA	NA	NA
AGAP004829	GPRNNA11	1425	0	0	0	NA	NA	NA	NA	NA
AGAP011942	GPRNNA13	960	0	0	0	NA	NA	NA	NA	NA
AGAP011941	GPRNNA14	468	0	0	0	NA	NA	NA	NA	NA
AGAP011179	GPRNNA15	954	0	0	0	NA	NA	NA	NA	NA
AGAP012427	GPRNNA16	735	3.72073	0	25.5145	0.674858	0.439951	-1.53394	0.125045	NA
AGAP005001	GPRNNA17	1455	0	0	0	NA	NA	NA	NA	NA
AGAP005002	GPRNNA18	1595	0	0	0	NA	NA	NA	NA	NA
AGAP000606	GPRNNA19	1911	2.57561	7.72357	179.42	-0.176886	0.357323	0.495033	0.620577	0.816142
AGAP002886	GPRNNA2	1596	1.68216	3.43319	74.1411	-0.218847	0.451419	0.484797	0.62782	0.82074
AGAP004222	GPRNNA20	1605	22.8155	31.113	790.733	-0.348459	0.504339	0.690922	0.489615	0.747627
AGAP005681	GPRNNA21	969	5.70465	6.96563	112.437	-0.222606	0.505056	0.440754	0.659391	0.836945
AGAP002888	GPRNNA3	3708	3.02207	5.67481	293.87	-0.554962	0.552099	1.00519	0.314807	0.628199
AGAP004034	GPRNNA4	1535	0	0	0	NA	NA	NA	NA	NA
AGAP001561	GPRNNA5	1455	0	0	0	NA	NA	NA	NA	NA
AGAP002679	GPRNNA6	1722	0	0	0	NA	NA	NA	NA	NA
AGAP003335	GPRNNA7	2589	1.79592	3.27921	119.046	-0.196576	0.45915	0.42813	0.668557	0.839693
AGAP009007	GPRNNB1	4011	0	0	0	NA	NA	NA	NA	NA
AGAP009661	GPRNNB2	1239	10.8917	12.1235	263.135	-0.136839	0.356259	0.3841	0.700905	0.855182
AGAP001562	GPRNNB3	2088	0.810606	2.72438	67.4261	-0.36641	0.459606	0.797226	0.42532	0.711351
AGAP011090	GPRNND1	822	5.39615	12.4816	133.555	-0.141668	0.358416	0.395262	0.69265	0.852226
AGAP005060	GPRNND2	1724	15.0257	17.1688	512.911	-0.184564	0.235451	0.783875	0.433113	0.716585
AGAP002881	GPRNPR1	3679	0	0	0	NA	NA	NA	NA	NA
AGAP008702	GPRNPR2	1658	2.27635	6.76907	136.608	-0.181332	0.362167	0.500685	0.616593	0.81478
AGAP012164	GPRNPR4	948	0	0	0	NA	NA	NA	NA	NA
AGAP000351	GPRNPY1	1906	5.28885	2.9143	143.8	0.731005	0.388486	-1.88168	0.0598801	0.31118
AGAP004123	GPRNPY2	1303	0	0	0	NA	NA	NA	NA	NA
AGAP012378	GPRNPY3	1410	0	0	0	NA	NA	NA	NA	NA
AGAP000115	GPRNPY4	1251	0	0	0	NA	NA	NA	NA	NA
AGAP000045	GPROAR1	2819	1.64678	3.47271	132.349	-0.763176	0.514192	1.48422	0.13775	0.466962
AGAP012698	GPROAR2	627	0	0	0	NA	NA	NA	NA	NA
AGAP013149	GPROP1	1434	188.358	157.255	4709.87	0.185668	0.552635	-0.335968	0.736895	0.872685
AGAP007548	GPROP10	1703	2.59123	1.01805	56.929	0.280943	0.458166	-0.61319	0.539751	0.776597
AGAP002443	GPROP11	1440	0	0	0	NA	NA	NA	NA	NA
AGAP002444	GPROP12	1302	0	0	0	NA	NA	NA	NA	NA
AGAP012982	GPROP3	1405	100.623	59.0953	2145.29	0.442194	0.558584	-0.791634	0.428574	0.7137
AGAP012985	GPROP4	1253	113.809	70.2096	2206.01	0.388826	0.559661	-0.694753	0.48721	0.746609
AGAP001162	GPROP5	1373	0	0	0	NA	NA	NA	NA	NA
AGAP001161	GPROP6	1340	0	0	0	NA	NA	NA	NA	NA
AGAP002462	GPROP7	1125	0	0	0	NA	NA	NA	NA	NA
AGAP006126	GPROP8	1704	5.4446	14.9282	324.576	-0.94084	0.530086	1.77488	0.0759176	0.356824
AGAP010089	GPROP9	1295	23.7113	13.7108	459.835	0.567406	0.524835	-1.08111	0.279646	0.601148
AGAP001498	GPROPDR	1515	0	0	0	NA	NA	NA	NA	NA
AGAP008347	GPRRK	3846	2.16064	3.66368	206.087	-0.656825	0.400742	1.63902	0.101209	0.409262
AGAP008625	GPRSMO	3503	3.13996	3.86763	225.935	-0.263539	0.393466	0.669789	0.502992	0.754184
AGAP012268	GPRSMS	996	0	2.15375	19.6285	-0.17295	0.25849	0.669078	0.503446	NA
AGAP004850	GPRSTN	10632	2.7462	4.86015	736.717	-0.494937	0.554982	0.891808	0.372496	0.671085
AGAP002824	GPRTAK1	1476	5.51226	7.41154	176.298	-0.392047	0.301896	1.29862	0.194076	0.531508
AGAP001592	GPRTAK2	1329	0	0	0	NA	NA	NA	NA	NA
AGAP002519	GPRTYR	1932	0	0	0	NA	NA	NA	NA	NA
AGAP001962	GPRVPR1	2085	6.107	6.98653	251.11	-0.166009	0.424046	0.391489	0.695436	0.853288
AGAP001961	GPRVPR2	1188	1.71947	2.77035	48.0808	-0.0623474	0.312319	0.199627	0.841772	0.924242
AGAP004247	GPXH1	1206	589.677	496.292	12249.9	0.231637	0.396808	-0.583752	0.559387	0.78749
AGAP000804	GPXH2	178	102.471	91.1408	319.229	0.166688	0.229635	-0.725882	0.467911	0.737629
AGAP004248	GPXH3	857	0	4.57261	36.2765	-1.41588	0.526981	2.68678	0.00721439	0.0777367
AGAP004114	Gr1	1164	0	0	0	NA	NA	NA	NA	NA
AGAP009804	Gr10	1167	0	0	0	NA	NA	NA	NA	NA
AGAP009803	Gr11	1194	0	0	0	NA	NA	NA	NA	NA
AGAP009802	Gr12	1182	0	0	0	NA	NA	NA	NA	NA
AGAP002635	Gr13	1260	0	0	0	NA	NA	NA	NA	NA
AGAP006399	Gr14	1335	0	0	0	NA	NA	NA	NA	NA
AGAP003253	Gr15	1344	2.00033	1.31185	41.1924	0.11439	0.432175	-0.264684	0.791253	0.897933
AGAP003254	Gr16	1251	0	0	0	NA	NA	NA	NA	NA
AGAP003255	Gr17	1233	0	0	0	NA	NA	NA	NA	NA
AGAP003256	Gr18	1431	0	0	0	NA	NA	NA	NA	NA
AGAP002275	Gr2	1512	0	0	0	NA	NA	NA	NA	NA
AGAP003259	Gr20	1347	0	0	0	NA	NA	NA	NA	NA
AGAP003260	Gr21	1419	0	62.8969	827.315	-7.63432	0.456838	16.7112	1.09e-62	1.21e-59
AGAP009999	Gr22	1404	594.709	729.845	17367.2	-0.230836	0.407406	0.5666	0.570986	0.791207
AGAP003098	Gr23	1458	687.767	447.754	15524.9	0.563418	0.380446	-1.48094	0.138622	0.468192
AGAP001915	Gr24	1374	371.892	262.948	8162.51	0.465743	0.35722	-1.3038	0.192303	0.528857
AGAP004727	Gr25	1290	0	0	0	NA	NA	NA	NA	NA
AGAP006717	Gr26	1338	0	16.094	199.576	-5.96134	0.488132	12.2126	2.66e-34	9.09e-32
AGAP006716	Gr27	1224	0	0	0	NA	NA	NA	NA	NA
AGAP006713	Gr28	1805	1.33186	0	22.6057	0.522339	0.404176	-1.29235	0.196235	NA
AGAP006874	Gr29	1248	0	0	0	NA	NA	NA	NA	NA
AGAP009858	Gr3	1125	0	0	0	NA	NA	NA	NA	NA
AGAP006875	Gr30	1269	0	0	0	NA	NA	NA	NA	NA
AGAP006876	Gr31	1251	0	0	0	NA	NA	NA	NA	NA
AGAP006877	Gr32	2349	0	0	0	NA	NA	NA	NA	NA
AGAP010195	Gr33	1332	0	0	0	NA	NA	NA	NA	NA
AGAP006450	Gr34	1290	0	0	0	NA	NA	NA	NA	NA
AGAP011915	Gr35	1356	0	0	0	NA	NA	NA	NA	NA
AGAP001123	Gr36	1215	0	0	0	NA	NA	NA	NA	NA
AGAP001117	Gr37	4971	0	0	0	NA	NA	NA	NA	NA
AGAP001114	Gr38	1218	0	0	0	NA	NA	NA	NA	NA
AGAP001119	Gr39	1284	0	0	0	NA	NA	NA	NA	NA
AGAP009857	Gr4	1269	0	0	0	NA	NA	NA	NA	NA
AGAP001120	Gr40	1182	0	0	0	NA	NA	NA	NA	NA
AGAP001122	Gr41	1266	0	0	0	NA	NA	NA	NA	NA
AGAP001115	Gr42	1314	0	0	0	NA	NA	NA	NA	NA
AGAP005047	Gr43	1287	0	0	0	NA	NA	NA	NA	NA
AGAP009256	Gr44	5046	0	0	0	NA	NA	NA	NA	NA
AGAP007757	Gr45	1370	0	0	0	NA	NA	NA	NA	NA
AGAP007756	Gr46	1332	0	0	0	NA	NA	NA	NA	NA
AGAP005514	Gr47	1485	0	0	0	NA	NA	NA	NA	NA
AGAP001170	Gr48	1206	0	0	0	NA	NA	NA	NA	NA
AGAP001169	Gr49	2202	1.5143	0	31.6524	0.913511	0.479948	-1.90336	0.0569942	NA
AGAP009853	Gr5	1326	0	0	0	NA	NA	NA	NA	NA
AGAP001171	Gr50	1215	0	0	0	NA	NA	NA	NA	NA
AGAP001172	Gr51	1251	2.29544	0	27.1018	0.720852	0.448927	-1.60572	0.108335	NA
AGAP001173	Gr52	1215	9.51508	0	108.534	4.50735	0.525179	-8.5825	9.28e-18	1.19e-15
AGAP002633	Gr53	1293	0	0	0	NA	NA	NA	NA	NA
AGAP004313	Gr54	1155	0	0	0	NA	NA	NA	NA	NA
AGAP006917	Gr55	1158	0	0	0	NA	NA	NA	NA	NA
AGAP006143	Gr56	5502	0	1.12414	57.2373	-3.14972	0.557583	5.64889	1.61e-08	7.67e-07
AGAP004716	Gr57	1365	0	0	0	NA	NA	NA	NA	NA
AGAP001125	Gr58	1230	0	0	0	NA	NA	NA	NA	NA
AGAP001137	Gr59	1149	0.880449	0	8.89735	0.171133	0.257728	-0.664004	0.506687	NA
AGAP009854	Gr6	1272	0	0	0	NA	NA	NA	NA	NA
AGAP001121	Gr60	1146	0	4.49951	47.7626	-2.31051	0.557366	4.14541	3.39e-05	0.000880352
AGAP009855	Gr7	1263	0	0	0	NA	NA	NA	NA	NA
AGAP009856	Gr8	1104	0	0	0	NA	NA	NA	NA	NA
AGAP009805	Gr9	12120	0	0.198604	22.4936	-0.173049	0.258567	0.669263	0.503328	NA
AGAP009738	GRX3	754	99.4237	86.6446	1305.58	0.184887	0.355398	-0.520226	0.602906	0.806418
AGAP004164	GSTD1	2556	629.305	140.836	18457.5	1.94031	0.350362	-5.53802	3.06e-08	1.41e-06
AGAP004383	GSTD10	672	0	0	0	NA	NA	NA	NA	NA
AGAP004378	GSTD11	782	0	0	0	NA	NA	NA	NA	NA
AGAP004380	GSTD12	701	0	2.599	16.6708	-0.17281	0.258381	0.668818	0.503612	NA
AGAP004165	GSTD2	630	0	0	0	NA	NA	NA	NA	NA
AGAP004382	GSTD3	829	535.449	63.5537	4619.19	2.62691	0.394959	-6.65108	2.91e-11	2.05e-09
AGAP004381	GSTD4	639	0	0	0	NA	NA	NA	NA	NA
AGAP004173	GSTD5	651	0	0	0	NA	NA	NA	NA	NA
AGAP004379	GSTD6	915	0	0	0	NA	NA	NA	NA	NA
AGAP004163	GSTD7	1537	79.3651	69.1375	2131.41	0.193195	0.364863	-0.529502	0.596458	0.804709
AGAP004171	GSTD8	675	0	0	0	NA	NA	NA	NA	NA
AGAP004172	GSTD9	651	0	0	0	NA	NA	NA	NA	NA
AGAP009195	GSTE1	804	23.9446	5.40625	217.148	1.80253	0.406282	-4.43665	9.14e-06	0.000273067
AGAP009194	GSTE2	825	33.0665	22.9392	428.433	0.455313	0.385668	-1.18058	0.237769	0.566742
AGAP009197	GSTE3	844	22.2951	6.76723	225.726	1.52453	0.34942	-4.36302	1.28e-05	0.000373318
AGAP009193	GSTE4	856	90.0494	28.8253	942.391	1.59807	0.189336	-8.44039	3.16e-17	3.9e-15
AGAP009192	GSTE5	738	30.5011	36.8822	462.987	-0.233749	0.32499	0.71925	0.471987	0.739533
AGAP009191	GSTE6	958	88.5432	52.5925	1275.55	0.583474	0.491262	-1.1877	0.23495	0.564361
AGAP009196	GSTE7	678	0	0	0	NA	NA	NA	NA	NA
AGAP000165	GSTMS1	690	236.228	212.612	2888.25	0.159996	0.304587	-0.525289	0.599382	0.804762
AGAP000163	GSTMS2	648	53.1712	38.6682	549.288	0.420426	0.292146	-1.43909	0.150124	0.482616
AGAP009946	GSTMS3	612	0	0	0	NA	NA	NA	NA	NA
AGAP005749	GSTO1	1245	241.796	153.713	4598.85	0.604212	0.338441	-1.78528	0.0742164	0.352609
AGAP010404	GSTS1_1	2365	176.446	188.594	8043.63	-0.0717963	0.386031	0.185986	0.852456	0.92999
AGAP000761	GSTT1	997	27.0975	18.1195	418.491	0.56598	0.218628	-2.58878	0.00963162	0.0956765
AGAP000888	GSTT2	933	29.2357	13.5311	371.272	1.067	0.244741	-4.35972	1.3e-05	0.000377747
AGAP000947	GSTU1	1025	649.594	263.632	8768.08	1.20201	0.326132	-3.68565	0.000228118	0.00473542
AGAP003257	GSTU2	990	0	0	0	NA	NA	NA	NA	NA
AGAP009342	GSTU3	819	2402.8	1294.84	28450.2	0.772006	0.412932	-1.86957	0.0615435	0.31704
AGAP009190	GSTU4	678	0	5.4524	34.2591	-1.20349	0.51086	2.3558	0.0184827	0.150645
AGAP002898	GSTZ1	1751	142.612	221.955	5894.81	-0.606552	0.266714	2.27417	0.022956	0.171529
AGAP005768	HEX1A	2073	0	0	0	NA	NA	NA	NA	NA
AGAP010734	HPX1	2290	19.058	85.9595	2218.54	-1.922	0.36696	5.23763	1.63e-07	6.87e-06
AGAP013282	HPX10	1770	0	0	0	NA	NA	NA	NA	NA
AGAP010899	HPX11	1782	0	0	0	NA	NA	NA	NA	NA
AGAP010810	HPX14	1845	1.75038	0	28.4031	0.172913	0.258669	-0.668473	0.503832	NA
AGAP013327	HPX15	1809	0	0	0	NA	NA	NA	NA	NA
AGAP011216	HPX16	1728	0	0	0	NA	NA	NA	NA	NA
AGAP009033	HPX2	2019	114.996	120.652	4427.69	-0.0328913	0.423536	0.0776587	0.9381	0.971255
AGAP003714	HPX3	4132	4.87155	30.6493	1351.05	-2.11813	0.44777	4.7304	2.24e-06	7.86e-05
AGAP007237	HPX4	4856	29.0652	34.0856	2805.68	-0.204314	0.462817	0.441457	0.658882	0.836803
AGAP000051	HPX5	2541	0	0	0	NA	NA	NA	NA	NA
AGAP003502	HPX6	2728	0.966811	0.65708	41.0609	0.105366	0.431153	-0.244381	0.806936	0.906972
AGAP004036	HPX7	2790	0	0	0	NA	NA	NA	NA	NA
AGAP004038	HPX8	2515	0	0	0	NA	NA	NA	NA	NA
AGAP009002	HR3	3004	0.589335	0.802133	37.6188	-0.038222	0.297984	0.128269	0.897936	0.953638
AGAP007294	IAP1	1110	214.966	259.235	4884.61	-0.238205	0.271516	0.877313	0.380316	0.676898
AGAP011326	IAP2	754	23.2347	16.3625	277.259	0.490572	0.240556	-2.03933	0.0414176	0.251883
AGAP007292	IAP3	1161	8.38219	0	90.1698	4.39887	0.525538	-8.37022	5.75e-17	6.9e-15
AGAP007291	IAP4	1377	3.53842	38.2914	533.625	-3.12129	0.321686	9.70292	2.93e-22	5.31e-20
AGAP008420	IAP5	402	0	0	0	NA	NA	NA	NA	NA
AGAP007293	IAP7	1996	98.8677	4.04597	1902.66	4.44145	0.211862	-20.9639	1.4e-97	3.11e-94
AGAP013034	IAP8	525	0	0	0	NA	NA	NA	NA	NA
AGAP007056	IFA	650	6.44173	19.8008	158.244	-1.17254	0.501508	2.33803	0.0193859	0.155297
AGAP000007	IGL1	4472	67.3352	67.9903	5561.82	-0.0201321	0.393243	0.0511951	0.95917	0.98162
AGAP009166	IKK1	2385	28.1016	28.5706	1252.37	-0.0136019	0.253641	0.0536264	0.957233	0.981044
AGAP004959	IMD	1206	20.3409	16.9454	418.065	0.259204	0.263903	-0.982194	0.326004	0.637641
AGAP012424	INR	3957	21.15	50.3332	2581.18	-0.685912	0.55889	1.22728	0.219719	0.551015
AGAP000815	INTB	4694	27.6734	24.7221	2270.23	0.151557	0.268213	-0.565062	0.572031	0.791366
AGAP000140	IR100a	2004	31.9362	6.70684	727.896	1.91741	0.409393	-4.68355	2.82e-06	9.69e-05
AGAP000293	IR100h	2103	0	0	0	NA	NA	NA	NA	NA
AGAP004475	IR100i	1353	0	0	0	NA	NA	NA	NA	NA
AGAP013425	IR101	2022	0	0	0	NA	NA	NA	NA	NA
AGAP005677	IR133	1656	0	0	0	NA	NA	NA	NA	NA
AGAP005678	IR134	1692	0	0	0	NA	NA	NA	NA	NA
AGAP005679	IR135	1719	0	0	0	NA	NA	NA	NA	NA
AGAP006440	IR136	3225	0	0	0	NA	NA	NA	NA	NA
AGAP006691	IR139	1707	0	0	0	NA	NA	NA	NA	NA
AGAP013242	IR140.1	1803	0	0	0	NA	NA	NA	NA	NA
AGAP013436	IR140.2	1584	0	0	0	NA	NA	NA	NA	NA
AGAP013473	IR141	924	0	0	0	NA	NA	NA	NA	NA
AGAP006407	IR142	1332	0	0	0	NA	NA	NA	NA	NA
AGAP008511	IR21a	2928	0	0	0	NA	NA	NA	NA	NA
AGAP010272	IR25a	2745	72.2346	116.289	4799.99	-0.641648	0.262517	2.44421	0.0145168	0.1274
AGAP009014	IR31a	1869	0	0	0	NA	NA	NA	NA	NA
AGAP004021	IR40a	2229	0	0	0	NA	NA	NA	NA	NA
AGAP002904	IR41a	1914	6.90605	27.0621	604.747	-1.64824	0.403415	4.08571	4.39e-05	0.00110178
AGAP008759	IR41b	1932	0	0	0	NA	NA	NA	NA	NA
AGAP012951	IR41c	1992	3.77438	0	69.2186	3.48293	0.550967	-6.32148	2.59e-10	1.57e-08
AGAP003531	IR41n	1908	5.79593	0	101.361	4.24602	0.533756	-7.955	1.79e-15	1.92e-13
AGAP004432	IR41t.1	1728	0	0	0	NA	NA	NA	NA	NA
AGAP012969	IR41t.2	1884	0	0	0	NA	NA	NA	NA	NA
AGAP011943	IR60a	1938	0	0	0	NA	NA	NA	NA	NA
AGAP004923	IR64a	1701	0	0	0	NA	NA	NA	NA	NA
AGAP007951	IR68a	2148	0	0	0	NA	NA	NA	NA	NA
AGAP004969	IR75d	1446	0.887966	0	11.2928	0.171677	0.258017	-0.665369	0.505814	NA
AGAP013085	IR75g	864	0	0	0	NA	NA	NA	NA	NA
AGAP001811	IR75h.1	1671	0	0	0	NA	NA	NA	NA	NA
AGAP001812	IR75h.2	1944	0.560419	0	9.58176	0.171315	0.257825	-0.664463	0.506394	NA
AGAP007498	IR75k	2028	3.14636	5.62777	164.948	-0.773822	0.282185	2.74225	0.00610199	0.0697954
AGAP005466	IR75l	1926	1.08081	0	18.308	0.172459	0.258431	-0.667332	0.50456	NA
AGAP011968	IR76b	1536	8.74878	5.64893	201.913	0.447485	0.487178	-0.918524	0.358345	0.659642
AGAP013154	IR7h.1	2001	0	0	0	NA	NA	NA	NA	NA
AGAP013363	IR7i	1863	0	0	0	NA	NA	NA	NA	NA
AGAP000714	IR7n	2244	0	0	0	NA	NA	NA	NA	NA
AGAP013409	IR7s	1974	0	0	0	NA	NA	NA	NA	NA
AGAP002763	IR7t	1905	2.14056	0	37.7101	1.5196	0.534623	-2.84238	0.00447781	0.0545199
AGAP013285	IR7u	1839	0	0	0	NA	NA	NA	NA	NA
AGAP013416	IR7w	1938	6.40219	0	116.172	4.7932	0.514368	-9.31863	1.18e-20	1.97e-18
AGAP013520	IR7x	1953	0	0	0	NA	NA	NA	NA	NA
AGAP013172	IR7y	1959	0	0	0	NA	NA	NA	NA	NA
AGAP010411	IR8a	2484	1.29227	2.02992	75.0481	-0.142099	0.445446	0.319004	0.749724	0.879137
AGAP000256	IR93a	2574	0.377905	0	8.55514	0.171031	0.257674	-0.663748	0.506851	NA
AGAP005055	ITP	342	70.5441	151.292	694.909	-0.815779	0.503986	1.61865	0.105522	0.4172
AGAP000002	KIBRLG	3558	18.1602	16.0738	1124.22	0.158052	0.355021	-0.445191	0.656181	0.835122
AGAP007629	LANB2	6168	66.0677	110.578	10033.3	-0.674752	0.339898	1.98516	0.0471265	0.271973
AGAP028391	large ribosomal RNA	1325	73.9272	0	861.503	0.173716	0.25909	-0.670486	0.502548	0.754184
AGAP028273	let-7	72	0	0	0	NA	NA	NA	NA	NA
AGAP001826	Lg	10387	35.3539	131.62	15921.4	-1.19543	0.538812	2.21864	0.0265113	0.189116
AGAP028315	lin-4	70	0	0	0	NA	NA	NA	NA	NA
AGAP006348	LRIM1	1565	122.054	233.29	5133.43	-0.602133	0.529884	1.13635	0.25581	0.584145
AGAP007455	LRIM10	1574	13.2984	20.0557	486.544	-0.55415	0.241351	2.29603	0.0216742	0.166275
AGAP007034	LRIM11	1251	0	0	0	NA	NA	NA	NA	NA
AGAP005496	LRIM12	2043	6.58174	5.47587	224.649	0.168089	0.510122	-0.329508	0.741772	0.875411
AGAP007045	LRIM15	2038	29.0726	32.8675	1169.93	-0.165613	0.21327	0.776539	0.437431	0.719825
AGAP028028	LRIM16A	2163	137.073	241.165	7583.24	-0.781582	0.203164	3.84705	0.00011955	0.00263306
AGAP028064	LRIM16B	2124	55.4723	110.15	3255.8	-0.935052	0.259337	3.60555	0.000311492	0.00622703
AGAP005693	LRIM17	2634	38.9583	83.8817	2994.3	-0.967621	0.353229	2.73936	0.0061559	0.0700854
AGAP010675	LRIM18	1233	11.6134	23.9817	403.8	-0.908659	0.395817	2.29565	0.0216958	0.166297
AGAP011117	LRIM19	894	575.695	293.922	7262.88	0.911243	0.302824	-3.00915	0.0026198	0.0363724
AGAP002542	LRIM20	1095	0	0	0	NA	NA	NA	NA	NA
AGAP005744	LRIM26	1902	31.9219	30.7572	1101.86	0.046722	0.270887	-0.172478	0.863062	0.935581
AGAP013290	LRIM27	1099	14.3992	13.6377	284.523	0.0681198	0.450477	-0.151217	0.879805	0.944321
AGAP007037	LRIM3	1530	13.1544	14.2952	389.911	-0.0856371	0.394286	0.217195	0.828056	0.918784
AGAP007039	LRIM4	1826	52.4576	131.349	3088.93	-0.866224	0.529564	1.63573	0.101896	0.410562
AGAP027997	LRIM5	1107	35.7619	23.9728	616.648	0.507124	0.410345	-1.23585	0.216516	0.548865
AGAP006327	LRIM6	1336	26.7804	17.9583	555.547	0.560293	0.235341	-2.38077	0.0172766	0.143959
AGAP007457	LRIM7	1074	3.54602	2.40775	58.6433	0.111868	0.447882	-0.249771	0.802764	0.904116
AGAP007454	LRIM8A	1672	44.3765	80.0768	1930.44	-0.715426	0.382451	1.87063	0.0613958	0.316463
AGAP007456	LRIM8B	1756	14.498	17.1213	514.243	-0.209112	0.316386	0.660941	0.50865	0.757863
AGAP007453	LRIM9	1487	28.3126	28.1111	781.493	0.0313449	0.35499	-0.0882982	0.92964	0.968218
AGAP003678	LST2	4297	36.9908	42.1136	3124.55	-0.166375	0.401559	0.414322	0.678638	0.845394
AGAP007347	LYSC1	571	192.581	491.5	3594.49	-1.04011	0.470309	2.21154	0.0269984	0.191251
AGAP007343	LYSC2	765	7.67403	14.3424	155.765	-0.795092	0.353613	2.24848	0.0245455	0.178704
AGAP007345	LYSC3	504	0	0	0	NA	NA	NA	NA	NA
AGAP007385	LYSC4	602	383.488	361.527	4153.48	0.071499	0.360653	-0.198249	0.842851	0.924854
AGAP007346	LYSC5	507	0	0	0	NA	NA	NA	NA	NA
AGAP005717	LYSC6	2765	25.1075	62.3439	2240.94	-1.25042	0.21289	5.87355	4.27e-09	2.18e-07
AGAP007386	LYSC7	1053	125.897	75.4169	1977.22	0.683544	0.327479	-2.08729	0.0368619	0.233705
AGAP007344	LYSC8	482	0	0	0	NA	NA	NA	NA	NA
AGAP013663	Metazoa_SRP	296	84.7821	443.411	1447.36	-1.91527	0.450651	4.25001	2.14e-05	0.000589239
AGAP013668	Metazoa_SRP	296	46.0825	157.281	557.073	-1.59973	0.335496	4.76826	1.86e-06	6.68e-05
AGAP013708	Metazoa_SRP	297	7.33639	123.435	358.932	-0.377548	0.378441	0.997641	0.318454	0.630655
AGAP000833	MIP	1178	12.4612	0	138.527	4.67936	0.52353	-8.9381	3.96e-19	5.67e-17
AGAP028256	mir-1	79	0	0	0	NA	NA	NA	NA	NA
AGAP028325	mir-1	79	0	0	0	NA	NA	NA	NA	NA
AGAP028252	mir-10	77	0	0	0	NA	NA	NA	NA	NA
AGAP028288	mir-10	75	0	0	0	NA	NA	NA	NA	NA
AGAP028353	mir-10	77	0	0	0	NA	NA	NA	NA	NA
AGAP013624	mir-11	90	0	0	0	NA	NA	NA	NA	NA
AGAP028265	mir-11	90	0	0	0	NA	NA	NA	NA	NA
AGAP009229	mir-124	83	0	0	0	NA	NA	NA	NA	NA
AGAP028267	mir-124	83	0	0	0	NA	NA	NA	NA	NA
AGAP028304	mir-133	109	0	0	0	NA	NA	NA	NA	NA
AGAP013647	mir-137	103	0	0	0	NA	NA	NA	NA	NA
AGAP028312	mir-14	68	0	0	0	NA	NA	NA	NA	NA
AGAP028343	mir-14	68	0	0	0	NA	NA	NA	NA	NA
AGAP009767	mir-184	81	0	0	0	NA	NA	NA	NA	NA
AGAP028243	mir-184	81	0	0	0	NA	NA	NA	NA	NA
AGAP013584	mir-190	91	0	0	0	NA	NA	NA	NA	NA
AGAP028254	mir-190	91	0	0	0	NA	NA	NA	NA	NA
AGAP028241	mir-2	89	0	0	0	NA	NA	NA	NA	NA
AGAP028261	mir-2	89	0	0	0	NA	NA	NA	NA	NA
AGAP028264	mir-2	76	0	0	0	NA	NA	NA	NA	NA
AGAP028278	mir-2	71	0	0	0	NA	NA	NA	NA	NA
AGAP028303	mir-2	76	0	0	0	NA	NA	NA	NA	NA
AGAP028318	mir-2	70	0	0	0	NA	NA	NA	NA	NA
AGAP001054	mir-210	94	0	0	0	NA	NA	NA	NA	NA
AGAP028331	mir-210	94	0	0	0	NA	NA	NA	NA	NA
AGAP028294	mir-219	76	0	0	0	NA	NA	NA	NA	NA
AGAP028271	mir-252	102	0	0	0	NA	NA	NA	NA	NA
AGAP008543	mir-263	90	0	0	0	NA	NA	NA	NA	NA
AGAP013582	mir-263	95	0	0	0	NA	NA	NA	NA	NA
AGAP009678	mir-275	95	0	0	0	NA	NA	NA	NA	NA
AGAP028274	mir-275	94	0	0	0	NA	NA	NA	NA	NA
AGAP005694	mir-276	95	0	0	0	NA	NA	NA	NA	NA
AGAP013592	mir-276	100	0	0	0	NA	NA	NA	NA	NA
AGAP028299	mir-276	102	0	0	0	NA	NA	NA	NA	NA
AGAP028341	mir-276	92	0	0	0	NA	NA	NA	NA	NA
AGAP002843	mir-277	106	0	0	0	NA	NA	NA	NA	NA
AGAP028348	mir-277	88	0	0	0	NA	NA	NA	NA	NA
AGAP011853	mir-278	100	0	0	0	NA	NA	NA	NA	NA
AGAP028242	mir-278	97	0	0	0	NA	NA	NA	NA	NA
AGAP005590	mir-282	94	0	0	0	NA	NA	NA	NA	NA
AGAP028321	mir-282	94	0	0	0	NA	NA	NA	NA	NA
AGAP003458	mir-283	94	0	0	0	NA	NA	NA	NA	NA
AGAP028269	mir-283	94	0	0	0	NA	NA	NA	NA	NA
AGAP028301	mir-286	77	0	0	0	NA	NA	NA	NA	NA
AGAP028323	mir-286	82	0	0	0	NA	NA	NA	NA	NA
AGAP028332	mir-286	82	0	0	0	NA	NA	NA	NA	NA
AGAP028334	mir-286	87	0	0	0	NA	NA	NA	NA	NA
AGAP028247	mir-3	75	0	0	0	NA	NA	NA	NA	NA
AGAP028251	mir-3	72	0	0	0	NA	NA	NA	NA	NA
AGAP009679	mir-305	90	0	0	0	NA	NA	NA	NA	NA
AGAP028253	mir-305	90	0	0	0	NA	NA	NA	NA	NA
AGAP028310	mir-308	64	0	0	0	NA	NA	NA	NA	NA
AGAP028326	mir-308	64	0	0	0	NA	NA	NA	NA	NA
AGAP028255	mir-31	78	0	0	0	NA	NA	NA	NA	NA
AGAP003188	mir-315	84	0	0	0	NA	NA	NA	NA	NA
AGAP028349	mir-315	84	0	0	0	NA	NA	NA	NA	NA
AGAP002844	mir-317	93	0	0	0	NA	NA	NA	NA	NA
AGAP028340	mir-317	93	0	0	0	NA	NA	NA	NA	NA
AGAP028279	mir-33	73	0	0	0	NA	NA	NA	NA	NA
AGAP013632	mir-449	94	0	0	0	NA	NA	NA	NA	NA
AGAP028257	mir-598	84	0	0	0	NA	NA	NA	NA	NA
AGAP028272	mir-598	72	0	0	0	NA	NA	NA	NA	NA
AGAP028290	mir-598	96	0	0	0	NA	NA	NA	NA	NA
AGAP028317	mir-598	102	39.929	42.3871	78.1756	-0.0501237	0.472951	0.105981	0.915598	0.961888
AGAP028333	mir-598	99	0	0	0	NA	NA	NA	NA	NA
AGAP028338	mir-598	88	0	0	0	NA	NA	NA	NA	NA
AGAP028345	mir-598	111	0	0	0	NA	NA	NA	NA	NA
AGAP028347	mir-598	96	0	0	0	NA	NA	NA	NA	NA
AGAP028351	mir-598	114	0	0	0	NA	NA	NA	NA	NA
AGAP005016	mir-7	89	0	0	0	NA	NA	NA	NA	NA
AGAP028296	mir-7	89	0	0	0	NA	NA	NA	NA	NA
AGAP028309	mir-71	89	0	0	0	NA	NA	NA	NA	NA
AGAP028354	mir-71	89	0	0	0	NA	NA	NA	NA	NA
AGAP028245	mir-8	78	0	0	0	NA	NA	NA	NA	NA
AGAP028275	mir-8	78	0	0	0	NA	NA	NA	NA	NA
AGAP028281	mir-9	62	0	0	0	NA	NA	NA	NA	NA
AGAP028320	mir-9	62	0	0	0	NA	NA	NA	NA	NA
AGAP028248	mir-927	79	0	0	0	NA	NA	NA	NA	NA
AGAP028262	mir-927	79	0	0	0	NA	NA	NA	NA	NA
AGAP013553	mir-929	96	0	0	0	NA	NA	NA	NA	NA
AGAP028291	mir-929	96	0	0	0	NA	NA	NA	NA	NA
AGAP013654	mir-932	103	0	0	0	NA	NA	NA	NA	NA
AGAP013669	mir-981	118	0	0	0	NA	NA	NA	NA	NA
AGAP013561	mir-988	98	0	0	0	NA	NA	NA	NA	NA
AGAP013649	mir-996	96	0	0	0	NA	NA	NA	NA	NA
AGAP028232	mir-996	96	0	0	0	NA	NA	NA	NA	NA
AGAP013622	mir-999	119	0	0	0	NA	NA	NA	NA	NA
AGAP004663	mir-iab-4	84	0	0	0	NA	NA	NA	NA	NA
AGAP028282	mir-iab-4	84	0	0	0	NA	NA	NA	NA	NA
AGAP028239	MIR821	292	0	0	0	NA	NA	NA	NA	NA
AGAP028286	MIR821	292	0	0	0	NA	NA	NA	NA	NA
AGAP002620	MISO	651	32.1228	12.2949	273.554	1.08083	0.47947	-2.25421	0.0241827	0.176955
AGAP010517	MNSOD1	1010	130.431	126.924	2411.57	0.0392348	0.307653	-0.127529	0.898521	0.953638
AGAP001474	MSN	1070	0	0	0	NA	NA	NA	NA	NA
AGAP005252	MYD	1729	12.9453	12.1139	402.672	0.103396	0.269306	-0.383935	0.701027	0.855182
AGAP011300	NADH_b5_red	1160	124.044	145.692	2910.71	-0.20179	0.262068	0.769992	0.441305	0.722032
AGAP010039	NADH_dehyd	1619	215.31	203.625	6321.25	0.0920295	0.296607	-0.310274	0.756352	0.881839
AGAP000500	NADPH_P450_red	4236	113.739	114.856	9011.97	0.005729	0.270397	-0.0211873	0.983096	0.992383
AGAP028389	ND1	945	1.11169	0	9.23955	0.171227	0.257779	-0.664242	0.506536	NA
AGAP028360	ND2	1026	0	0	0	NA	NA	NA	NA	NA
AGAP028373	ND3	354	0	0	0	NA	NA	NA	NA	NA
AGAP028382	ND4	1342	2.16	0	25.4943	0.172819	0.25862	-0.668237	0.503982	NA
AGAP028383	ND4L	306	0	0	0	NA	NA	NA	NA	NA
AGAP028380	ND5	1743	0.647368	0	9.92396	0.171397	0.257869	-0.664669	0.506263	NA
AGAP028386	ND6	525	0	0	0	NA	NA	NA	NA	NA
AGAP000068	NFI	1240	25.0267	8.12985	387.314	1.36199	0.426471	-3.19363	0.00140494	0.0222286
AGAP003516	NIT8492	1039	4.04578	6.59406	102.545	-0.60521	0.376912	1.6057	0.108339	0.423467
AGAP012801	NIT8503	855	9.98672	0	80.8994	3.22077	0.556281	-5.78982	7.05e-09	3.51e-07
AGAP003515	NIT8537	948	5.69023	20.595	230.65	-1.61375	0.366216	4.40654	1.05e-05	0.000311802
AGAP012379	NIT8730	1504	16.5987	13.1554	415.801	0.32958	0.249374	-1.32163	0.186292	0.521807
AGAP001478	NMDAR1	2901	1.52612	2.49218	107.184	-0.565071	0.461967	1.22318	0.22126	0.552534
AGAP012429	NMDAR2	2808	21.8405	20.2904	1097.38	0.10382	0.273943	-0.378985	0.704699	0.857424
AGAP005527	NMDAR3	5289	0.445074	1.06315	72.5114	-0.262256	0.45217	0.579993	0.561919	0.788981
AGAP006098	NOS	1140	0	0	0	NA	NA	NA	NA	NA
AGAP004642	NPF	890	0	0	0	NA	NA	NA	NA	NA
AGAP003309	OBP1	1055	798.56	643.576	14110.5	0.256777	0.41715	-0.615551	0.538191	0.775661
AGAP001189	OBP10	514	3508.62	1605.66	24608.9	0.983122	0.391831	-2.50905	0.0121057	0.112161
AGAP002025	OBP11	655	0	0	0	NA	NA	NA	NA	NA
AGAP002188	OBP12	869	0	0	0	NA	NA	NA	NA	NA
AGAP002905	OBP13	629	63.623	3.08432	380.213	0.385408	0.379142	-1.01653	0.309378	0.6241
AGAP002189	OBP14	683	0	0	0	NA	NA	NA	NA	NA
AGAP003307	OBP15	462	28.2259	32.1204	257.863	-0.154604	0.459874	0.336189	0.736729	0.872685
AGAP012319	OBP18	531	0	0	0	NA	NA	NA	NA	NA
AGAP004433	OBP19	414	29.3038	30.8038	234.418	-0.0200364	0.526062	0.0380876	0.969618	0.98606
AGAP003306	OBP2	474	156.207	136.411	1287.69	0.159832	0.430972	-0.370864	0.710739	0.85987
AGAP005208	OBP20	686	267.589	197.953	2935.65	0.326212	0.452495	-0.720917	0.47096	0.739533
AGAP008398	OBP21	411	0	0	0	NA	NA	NA	NA	NA
AGAP010409	OBP22	435	92.4459	78.3782	692.438	0.201046	0.438328	-0.458666	0.646474	0.830526
AGAP012318	OBP23	396	11.197	0	41.5145	1.77581	0.546164	-3.25142	0.00114832	0.0188053
AGAP012320	OBP25	757	2798.59	766.77	25347.6	1.61756	0.393541	-4.11028	3.95e-05	0.000999325
AGAP012321	OBP26	579	240.491	74.4018	1659.76	1.33131	0.447359	-2.97593	0.002921	0.039026
AGAP012323	OBP27	459	0	0	0	NA	NA	NA	NA	NA
AGAP012325	OBP28	532	15.3805	61.2194	380.494	-1.33941	0.51696	2.59093	0.00957161	0.0956765
AGAP012331	OBP29	531	0	0	0	NA	NA	NA	NA	NA
AGAP001409	OBP3	1269	269.692	190.344	5400.16	0.397254	0.442213	-0.898332	0.369009	0.668192
AGAP000638	OBP32	963	0	0	0	NA	NA	NA	NA	NA
AGAP000640	OBP33	1005	0	0	0	NA	NA	NA	NA	NA
AGAP000641	OBP34	936	0	0	0	NA	NA	NA	NA	NA
AGAP000642	OBP35	834	0	0	0	NA	NA	NA	NA	NA
AGAP000643	OBP36	834	0	0	0	NA	NA	NA	NA	NA
AGAP000644	OBP37	936	0	0	0	NA	NA	NA	NA	NA
AGAP007286	OBP3788	750	37652.4	24612	436589	0.570951	0.340476	-1.67692	0.0935575	0.393749
AGAP000580	OBP38	1011	0	0	0	NA	NA	NA	NA	NA
AGAP002190	OBP39	858	0	0	0	NA	NA	NA	NA	NA
AGAP010489	OBP4	732	536.026	430.478	6573.31	0.262096	0.425228	-0.616366	0.537653	0.775661
AGAP002191	OBP40	954	0	0	0	NA	NA	NA	NA	NA
AGAP005182	OBP41	840	0	0	0	NA	NA	NA	NA	NA
AGAP009065	OBP42	867	0	0	0	NA	NA	NA	NA	NA
AGAP009402	OBP43	1002	0	0	0	NA	NA	NA	NA	NA
AGAP010648	OBP44	984	0	0	0	NA	NA	NA	NA	NA
AGAP010650	OBP45	1071	0	0	0	NA	NA	NA	NA	NA
AGAP007289	OBP46	600	0	31.6816	175.879	-6.19672	0.470044	13.1833	1.1e-39	4.42e-37
AGAP007287	OBP47	687	295.86	253.099	3488.19	0.173762	0.438612	-0.396164	0.691984	0.851535
AGAP006075	OBP49	540	2.08956	0	9.92396	0.171397	0.257869	-0.664669	0.506263	NA
AGAP009629	OBP5	798	200.463	131.147	2458.17	0.556831	0.332552	-1.67441	0.0940492	0.394509
AGAP006076	OBP50	501	6.87316	0	30.2852	0.172965	0.258696	-0.668601	0.50375	NA
AGAP006077	OBP51	642	4.30303	0	24.2966	0.172774	0.258596	-0.668124	0.504054	NA
AGAP006078	OBP52	513	0	0	0	NA	NA	NA	NA	NA
AGAP006079	OBP53	606	0	0	0	NA	NA	NA	NA	NA
AGAP006080	OBP54	655	25.9295	0	149.373	0.173585	0.259021	-0.670158	0.502757	0.754184
AGAP006081	OBP55	471	0	0	0	NA	NA	NA	NA	NA
AGAP011367	OBP56	784	32.6657	0	243.364	5.00972	0.52212	-9.59495	8.4e-22	1.49e-19
AGAP011368	OBP57	762	10799.9	3525.09	102507	1.37527	0.410966	-3.34642	0.000818622	0.0140816
AGAP003530	OBP6	533	64.4679	52.9821	580.454	0.209846	0.479968	-0.437207	0.661961	0.837558
AGAP001556	OBP7	878	331.408	176.54	4092.22	0.688819	0.463318	-1.48671	0.137092	0.466217
AGAP000279	OBP8	531	0	0	0	NA	NA	NA	NA	NA
AGAP000278	OBP9	773	16.7622	8.47417	182.269	0.863798	0.389965	-2.21506	0.0267556	0.190138
AGAP007972	ODDA	1674	0	0	0	NA	NA	NA	NA	NA
AGAP012585	ODDB	945	0	0	0	NA	NA	NA	NA	NA
AGAP007973	ODR1	2118	0.96446	1.49841	47.0052	-0.057576	0.311066	0.185092	0.853157	0.930088
AGAP008222	ODR2	2307	6.52415	11.5444	383.927	-0.72282	0.373995	1.9327	0.0532728	0.292967
AGAP000108	OEH	1010	0	0	0	NA	NA	NA	NA	NA
AGAP009640	Or1	1254	0.915325	0	10.0951	0.171436	0.25789	-0.664766	0.5062	NA
AGAP009520	Or10	1128	0	0	0	NA	NA	NA	NA	NA
AGAP011631	Or11	1275	1.00706	1.63431	30.7648	-0.0525629	0.282434	0.186107	0.852361	NA
AGAP009396	Or13	1167	1.03357	1.60084	28.0661	-0.0456909	0.275526	0.165832	0.868289	NA
AGAP009408	Or14	1230	0	0	0	NA	NA	NA	NA	NA
AGAP009398	Or15	1164	2.8413	5.02768	83.4263	-0.179889	0.450354	0.399438	0.68957	0.85053
AGAP009394	Or16	1158	0	0	0	NA	NA	NA	NA	NA
AGAP009395	Or17	1164	0	0	0	NA	NA	NA	NA	NA
AGAP009410	Or18	1188	0	0	0	NA	NA	NA	NA	NA
AGAP009519	Or2	1137	0	0	0	NA	NA	NA	NA	NA
AGAP009413	Or20	1188	0	0	0	NA	NA	NA	NA	NA
AGAP008114	Or22	1167	0	0	0	NA	NA	NA	NA	NA
AGAP007797	Or23	1200	0.84303	1.58676	26.6908	-0.0610002	0.272166	0.224129	0.822657	NA
AGAP010507	Or24	1134	2.62898	2.28106	51.6871	0.0346207	0.433706	-0.0798253	0.936376	0.970536
AGAP003054	Or25	1074	0	0	0	NA	NA	NA	NA	NA
AGAP004354	Or26	1203	0	0	0	NA	NA	NA	NA	NA
AGAP004355	Or27	1203	0	0	0	NA	NA	NA	NA	NA
AGAP002722	Or28	1197	418.017	343.435	8497.45	0.237329	0.439875	-0.539538	0.589516	0.801414
AGAP009111	Or29	1161	0	0	0	NA	NA	NA	NA	NA
AGAP011469	Or3	1227	0	0	0	NA	NA	NA	NA	NA
AGAP009391	Or30	1131	0	0	0	NA	NA	NA	NA	NA
AGAP004974	Or31	1119	0	0	0	NA	NA	NA	NA	NA
AGAP004951	Or32	1155	0	0	0	NA	NA	NA	NA	NA
AGAP005760	Or33	1194	0	0	0	NA	NA	NA	NA	NA
AGAP002125	Or34	1214	0	0	0	NA	NA	NA	NA	NA
AGAP004971	Or35	1131	0	0	0	NA	NA	NA	NA	NA
AGAP001012	Or36	1224	0	0	0	NA	NA	NA	NA	NA
AGAP002126	Or37	1182	0	0	0	NA	NA	NA	NA	NA
AGAP002640	Or38	1224	0	0	0	NA	NA	NA	NA	NA
AGAP002639	Or39	1227	0.903756	0	9.75286	0.171357	0.257847	-0.664567	0.506327	NA
AGAP011468	Or4	1194	0	0	0	NA	NA	NA	NA	NA
AGAP002558	Or40	1365	0	0	0	NA	NA	NA	NA	NA
AGAP000226	Or41	1149	0	0	0	NA	NA	NA	NA	NA
AGAP004278	Or42	1164	0	0	0	NA	NA	NA	NA	NA
AGAP010504	Or43	1161	0	0	0	NA	NA	NA	NA	NA
AGAP010505	Or44	1161	0	0	0	NA	NA	NA	NA	NA
AGAP003053	Or45	1152	0	0	0	NA	NA	NA	NA	NA
AGAP009392	Or46	1164	0	0	0	NA	NA	NA	NA	NA
AGAP009393	Or47	1164	0	0	0	NA	NA	NA	NA	NA
AGAP006666	Or48	1194	0	0	0	NA	NA	NA	NA	NA
AGAP006667	Or49	1215	0	0	0	NA	NA	NA	NA	NA
AGAP011467	Or5	1176	0	0	0	NA	NA	NA	NA	NA
AGAP009412	Or50	1501	0	0	0	NA	NA	NA	NA	NA
AGAP009409	Or51	1194	0	0	0	NA	NA	NA	NA	NA
AGAP000230	Or52	1164	0	0	0	NA	NA	NA	NA	NA
AGAP009390	Or53	1131	0	0	0	NA	NA	NA	NA	NA
AGAP011813	Or54	1101	0	0	0	NA	NA	NA	NA	NA
AGAP009397	Or55	1119	1.94719	2.08689	40.9856	-0.0145751	0.300881	0.0484413	0.961365	0.983299
AGAP004356	Or56	1203	0	0	0	NA	NA	NA	NA	NA
AGAP004357	Or57	1203	0	0	0	NA	NA	NA	NA	NA
AGAP004067	Or58	1212	0	0	0	NA	NA	NA	NA	NA
AGAP002995	Or59	1248	0	0	0	NA	NA	NA	NA	NA
AGAP006167	Or6	1212	0	0	0	NA	NA	NA	NA	NA
AGAP011979	Or60	1278	0	0	0	NA	NA	NA	NA	NA
AGAP011991	Or61	1260	0	0	0	NA	NA	NA	NA	NA
AGAP011978	Or62	1251	0	0	0	NA	NA	NA	NA	NA
AGAP011989	Or63	1239	0	0	0	NA	NA	NA	NA	NA
AGAP011990	Or64	1257	0	0	0	NA	NA	NA	NA	NA
AGAP008894	Or65	1266	0	0	0	NA	NA	NA	NA	NA
AGAP003310	Or66	1182	0	0	0	NA	NA	NA	NA	NA
AGAP009704	Or68	1173	0	1.62328	17.7934	-0.172867	0.258426	0.668924	0.503544	NA
AGAP009705	Or69	1173	0	0	0	NA	NA	NA	NA	NA
AGAP002560	Or7	1437	1054.05	981.963	27309.1	0.1108	0.339143	-0.326705	0.743891	0.876164
AGAP009706	Or70	1161	0	0	0	NA	NA	NA	NA	NA
AGAP009707	Or71	1161	0	0	0	NA	NA	NA	NA	NA
AGAP009718	Or72	1167	0	0	0	NA	NA	NA	NA	NA
AGAP009719	Or73	1167	0	0	0	NA	NA	NA	NA	NA
AGAP009720	Or74	1161	0	0	0	NA	NA	NA	NA	NA
AGAP002045	Or75	1236	0	0	0	NA	NA	NA	NA	NA
AGAP002046	Or76	1236	0	0	0	NA	NA	NA	NA	NA
AGAP002044	Or77	1155	0	0	0	NA	NA	NA	NA	NA
AGAP001912	Or8	1200	516.661	366.13	9916.6	0.439891	0.403935	-1.08902	0.276147	0.598555
AGAP008333	Or9	1257	0	0	0	NA	NA	NA	NA	NA
AGAP012220	ORK	537	0	0	0	NA	NA	NA	NA	NA
AGAP004707	para	6520	10.0374	15.4986	1515.71	-0.364528	0.558693	0.652466	0.514101	0.761796
AGAP007399	PARN	2790	6.34208	5.77147	313.036	0.135801	0.211539	-0.641969	0.520893	0.766996
AGAP002349	PBD1	1855	2.39428	0.839585	55.8782	0.315597	0.459227	-0.687234	0.491935	0.749213
AGAP012114	PBD2	1793	9.51374	4.07973	227.452	1.12196	0.327158	-3.42941	0.000604906	0.0108031
AGAP000379	PBD3	1503	0	0	0	NA	NA	NA	NA	NA
AGAP005776	PDH	937	7.72843	0	68.2686	3.10678	0.557168	-5.57602	2.46e-08	1.15e-06
AGAP006376	PDP1	3070	35.9277	75.4867	3108.45	-0.30655	0.500254	0.612788	0.540016	0.776692
AGAP002966	PELLE	1787	28.5173	20.3975	815.901	0.462069	0.312792	-1.47724	0.139611	0.469568
AGAP001856	PER	5612	64.3612	78.7971	7328.58	-0.219631	0.519702	0.422609	0.672581	0.84137
AGAP005205	PGRPLA	2121	73.1559	69.1328	2810.66	0.087911	0.317281	-0.277076	0.781722	0.892419
AGAP001212	PGRPLB	1925	18.9785	49.9049	1222.23	-0.746713	0.556935	1.34075	0.18	0.516212
AGAP005203	PGRPLC	3095	45.7839	56.1794	2927.74	-0.277629	0.185815	1.49411	0.135146	0.465124
AGAP005552	PGRPLD	2719	15.2937	13.7895	739.449	0.140616	0.427836	-0.328667	0.742407	0.875812
AGAP000536	PGRPS1	1154	22.9427	25.1637	514.51	-0.0982127	0.40703	0.241291	0.80933	0.90813
AGAP006343	PGRPS2	976	1.97336	3.91405	51.8941	-0.0887376	0.316661	0.280229	0.779302	0.891264
AGAP006342	PGRPS3	567	17.6343	7.41115	127.899	0.259178	0.462973	-0.559812	0.575607	0.793584
AGAP002292	PKP	869	3.00961	0	25.7112	0.172826	0.258623	-0.668255	0.503971	NA
AGAP009368	plugin	407	0	0	0	NA	NA	NA	NA	NA
AGAP002825	PPO1	2418	0.514926	0.619793	24.6637	-0.0195683	0.266939	0.0733065	0.941562	NA
AGAP006258	PPO2	2295	39.2385	82.7179	2572.07	-0.896671	0.427359	2.09817	0.0358905	0.229679
AGAP004975	PPO3	2285	0	0	0	NA	NA	NA	NA	NA
AGAP004981	PPO4	2223	19.5807	30.925	1034.61	-0.610128	0.320852	1.90158	0.0572254	0.303501
AGAP012616	PPO5	2218	63.1622	95.9399	3251.24	-0.556431	0.335074	1.66062	0.0967894	0.401321
AGAP004977	PPO6	2397	170.948	418.529	13013	-1.11489	0.402899	2.76716	0.00565467	0.0653527
AGAP004980	PPO7	2091	0	0	0	NA	NA	NA	NA	NA
AGAP004976	PPO8	2103	0	0	0	NA	NA	NA	NA	NA
AGAP004978	PPO9	2186	40.3564	191.732	4677.81	-1.76116	0.468699	3.75755	0.000171586	0.00366043
AGAP009515	REL1	3190	75.7722	70.8803	4328.52	0.0967769	0.184252	-0.525242	0.599415	0.804762
AGAP006747	REL2	3779	66.7219	96.2855	5707.96	-0.426655	0.410845	1.03848	0.299046	0.617142
AGAP013577	RNaseP_nuc	333	4.14796	22.5171	81.7998	-0.516785	0.470982	1.09725	0.272532	0.595527
AGAP000953	Rpl10-1	1248	906.345	743.17	19211.4	0.285497	0.306339	-0.931965	0.351355	0.655111
AGAP002395	Rpl10-2	823	1714.74	1333.86	23447	0.352055	0.330428	-1.06545	0.286672	0.606717
AGAP011298	Rpl10a	816	1487.29	1172.83	20261.8	0.336589	0.304263	-1.10624	0.268621	0.593035
AGAP011173	Rpl11	867	1554.07	1237.46	22588.3	0.321509	0.306987	-1.0473	0.294959	0.613272
AGAP010065	Rpl12	538	2391.13	2271.85	23417.2	0.085328	0.342416	-0.249194	0.803211	0.904389
AGAP001805	Rpl13	1091	1485.95	1016.12	25464.3	0.531509	0.281754	-1.88643	0.0592374	0.309145
AGAP010257	Rpl13a	1062	2092.13	1809.07	38537.2	0.212736	0.237037	-0.897482	0.369462	0.668192
AGAP005991	Rpl14	981	1103.93	837.624	17753.2	0.390678	0.271239	-1.44035	0.149769	0.482517
AGAP004919	Rpl15	768	1562.1	1366.91	20969.1	0.197333	0.285637	-0.690853	0.489658	0.747627
AGAP001459	Rpl17	802	1675.96	1277.3	22097	0.380672	0.296602	-1.28344	0.199336	0.535715
AGAP007580	Rpl18	867	2061.99	1567.16	29374.8	0.385144	0.304287	-1.26572	0.205612	0.54062
AGAP012284	Rpl18a-1	951	1454.81	1277.8	24315.7	0.188334	0.3712	-0.507365	0.611899	0.812204
AGAP012879	Rpl18a-2	365	0	0	0	NA	NA	NA	NA	NA
AGAP004422	Rpl19	715	2696.78	2158.73	32407.8	0.312114	0.317536	-0.982926	0.325644	0.637358
AGAP012138	Rpl21	788	1666.54	1295.21	21794.1	0.354326	0.312609	-1.13344	0.257028	0.584751
AGAP005046	Rpl22	689	2082.88	2055.05	26604.5	0.0350131	0.350222	-0.0999739	0.920365	0.964254
AGAP010252	Rpl23	664	2178.61	2100.86	26451.7	0.0606395	0.303473	-0.199818	0.841623	0.924227
AGAP006037	Rpl24	1565	1645.53	1127.34	40506	0.500943	0.373941	-1.33963	0.180366	0.516212
AGAP010216	Rpl25	984	1049.77	928.546	18141.1	0.18022	0.292992	-0.6151	0.538488	0.775661
AGAP002468	Rpl26	664	2415.98	1688.91	25467.2	0.494375	0.314444	-1.57222	0.115899	0.435758
AGAP011687	Rpl27	987	2409.29	1717.3	38011.7	0.469017	0.300177	-1.56247	0.118178	0.439097
AGAP011706	Rpl27a	958	1599.09	1417.12	26955.1	0.178239	0.311601	-0.57201	0.567315	0.790997
AGAP005427	Rpl28	675	1699.3	1180.98	18183.2	0.494852	0.337541	-1.46605	0.142635	0.473339
AGAP006612	Rpl29	445	1433.01	1385.71	11678.2	0.0566697	0.314085	-0.180428	0.856817	0.932913
AGAP003556	Rpl3	2222	854.401	761.973	33466.3	0.174462	0.280733	-0.621452	0.534302	0.773536
AGAP003816	Rpl30	543	1277.43	1184.23	12453.6	0.11253	0.327123	-0.343999	0.730847	0.870154
AGAP011896	Rpl31	996	1347.82	1214.44	23792.4	0.154007	0.312428	-0.492935	0.622059	0.816774
AGAP002122	Rpl32	723	1838.52	1616	23310.3	0.188758	0.321899	-0.58639	0.557614	0.786724
AGAP009324	Rpl34	644	1889.4	1491.42	20365.5	0.327214	0.352066	-0.929409	0.352677	0.656016
AGAP001408	Rpl35	653	1756.53	1386.19	19148.6	0.334363	0.300261	-1.11357	0.265462	0.589499
AGAP002754	Rpl35a	735	1702.2	1333.21	20851.1	0.342178	0.33069	-1.03474	0.30079	0.618721
AGAP002921	Rpl36	725	1835.87	1521.96	22722.8	0.266664	0.31602	-0.84382	0.39877	0.69191
AGAP003538	Rpl36a	536	1780.41	1716.83	17493.5	0.0649255	0.347017	-0.187096	0.851585	0.929625
AGAP000952	Rpl37	784	1515.05	1076.64	18939.3	0.44306	0.367318	-1.2062	0.227739	0.559019
AGAP009920	Rpl37a	632	1831.95	1547.21	19942.1	0.233186	0.357885	-0.651568	0.51468	0.762273
AGAP010163	Rpl38	560	2498.88	1916.18	23112.9	0.356607	0.363993	-0.979707	0.327231	0.638523
AGAP011802	Rpl39	413	2570.87	2329.47	18914.3	0.142412	0.381587	-0.37321	0.708992	0.859046
AGAP002306	Rpl4	1560	1427.16	932.797	34395.7	0.555601	0.385435	-1.44149	0.149446	0.482517
AGAP007927	Rpl40	580	2010.75	2011.84	21739.4	0.0137903	0.326747	-0.0422049	0.966335	0.985431
AGAP007087	Rpl41	486	4305.79	3361.66	34739.5	0.340691	0.31551	-1.07981	0.280225	0.601189
AGAP009031	Rpl5	1721	1029.8	888.992	30792.4	0.217823	0.290214	-0.75056	0.452917	0.729748
AGAP001911	Rpl6	1076	921.024	773.76	17063.7	0.245062	0.394645	-0.620969	0.53462	0.773536
AGAP008916	Rpl7	1095	1970.86	1611.77	36608.2	0.289186	0.306765	-0.942696	0.345836	0.651176
AGAP005960	Rpl7a	1000	1773.43	1281.15	28485.4	0.455326	0.294774	-1.54466	0.122428	0.446959
AGAP005802	Rpl8	1091	1769.99	1126.85	29553.9	0.610554	0.33886	-1.80179	0.0715788	0.345854
AGAP009509	Rpl9	2930	6.74858	5.66046	335.293	0.224384	0.348325	-0.644179	0.519459	0.765769
AGAP003592	Rplp0	1345	1010.6	889.487	23812.6	0.192129	0.280149	-0.685812	0.492832	0.750085
AGAP007740	Rplp1	554	2979.05	2557.05	28621.2	0.212975	0.348045	-0.61192	0.540591	0.77705
AGAP003025	Rplp2	777	1976.41	1668.25	26476.9	0.222173	0.411606	-0.53977	0.589356	0.801336
AGAP009998	Rps11	586	2135.97	2250.77	24006	-0.0463968	0.369334	0.125623	0.90003	0.954441
AGAP011077	Rps12	601	1713.63	1506.24	18051.9	0.187826	0.316984	-0.592541	0.553488	0.784384
AGAP005947	Rps13	724	1715.19	1576.17	22249.3	0.130242	0.336102	-0.387506	0.698381	0.854205
AGAP000655	Rps14-1	802	1015.32	720.409	13002.2	0.465908	0.331113	-1.4071	0.159399	0.493884
AGAP002346	Rps14-2	727	969.987	597.945	10658.2	0.657458	0.3215	-2.04497	0.0408578	0.250452
AGAP001274	Rps15	649	2761.46	2186.33	29995.3	0.328964	0.320507	-1.02639	0.304708	0.621873
AGAP000541	Rps15a-1	1018	941.513	979.807	18213.9	-0.0364107	0.273717	0.133023	0.894175	0.951573
AGAP009572	Rps15a-2	747	681.491	488.023	8159.8	0.456446	0.325407	-1.4027	0.160708	0.494434
AGAP011424	Rps16	692	1880.47	1332.49	20745.6	0.480722	0.288139	-1.66837	0.095242	0.3967
AGAP004887	Rps17	642	2423.02	2041.84	26741.6	0.23437	0.352853	-0.664215	0.506553	0.756601
AGAP010375	Rps18	1064	1028.15	1011.28	20249.3	0.0408169	0.334856	-0.121894	0.902983	0.956315
AGAP010933	Rps19	701	1802.24	1619.07	22360.3	0.16338	0.2878	-0.567686	0.570248	0.791207
AGAP003768	Rps2	1304	1263.67	882.797	26186.4	0.484051	0.360861	-1.34138	0.179798	0.516212
AGAP010591	Rps20	977	1545.93	1389.8	26721.5	0.152282	0.326378	-0.466581	0.6408	0.826691
AGAP009432	Rps21	2019	13.9432	14.7588	534.992	-0.0799684	0.252847	0.316272	0.751796	0.879865
AGAP012990	Rps23	933	1936.78	1480.03	29800.6	0.372568	0.334563	-1.1136	0.265453	0.589499
AGAP005131	Rps24	685	1281.53	1105.16	15276.2	0.214037	0.340723	-0.628185	0.529883	0.771188
AGAP004462	Rps25	600	2321.66	2203.34	25329.3	0.086885	0.326894	-0.265789	0.790402	0.897146
AGAP012100	Rps26	712	2708.17	2120.64	32080.9	0.338088	0.321181	-1.05264	0.292506	0.611992
AGAP007157	Rps27	592	2053.61	1754.07	21033.6	0.225957	0.318111	-0.710308	0.477513	0.741945
AGAP008001	Rps27a	1611	244.595	225.775	7042.1	0.124942	0.25954	-0.481399	0.630233	0.822017
AGAP003412	Rps28	548	586.785	852.394	7425.18	-0.325524	0.529163	0.615168	0.538444	0.775661
AGAP001595	Rps29	389	1485.78	1441.76	10607	0.0495768	0.357077	-0.13884	0.889576	0.949053
AGAP001910	Rps3	1053	1675.9	1053.26	26833.6	0.634077	0.317691	-1.9959	0.0459452	0.267317
AGAP000654	Rps30	677	1938.18	1550.34	22044.6	0.308129	0.333194	-0.924775	0.355083	0.657711
AGAP003532	Rps3a	1115	2678.62	2008.15	48714.4	0.406754	0.272608	-1.49208	0.135677	0.46524
AGAP006871	Rps4	1016	2472.62	1728.07	39858.1	0.496046	0.31297	-1.58497	0.112974	0.429447
AGAP008329	Rps5	1665	1167.06	1051.38	34509	0.15873	0.337415	-0.47043	0.638048	0.825917
AGAP002919	Rps6	1637	1279.92	732.658	30874.1	0.672439	0.449881	-1.4947	0.134992	0.464911
AGAP010592	Rps7	850	1708.49	1521.87	25609.4	0.171171	0.309258	-0.553489	0.579929	0.796717
AGAP002437	Rps8	990	2323.53	1835.6	38456.5	0.332428	0.316719	-1.0496	0.293902	0.612068
AGAP005061	Rps9	1118	795.011	827.622	17012.2	-0.0179019	0.430654	0.0415692	0.966842	0.985721
AGAP011777	RpsA	1070	1663.09	989.924	26567.7	0.684461	0.366564	-1.86723	0.061869	0.317472
AGAP008051	SAPP1	994	15403.6	11762.6	251574	0.375397	0.289323	-1.2975	0.194459	0.53173
AGAP009143	SCRAC1	9099	13.6912	22.8828	3054.12	-0.627982	0.428368	1.46598	0.142652	0.473339
AGAP004118	SCRAL1	1563	0	0	0	NA	NA	NA	NA	NA
AGAP005625	SCRASP1	4819	105.329	172.84	12390.8	-0.596616	0.398604	1.49676	0.134455	0.464005
AGAP006631	SCRASP2	4032	3.04942	4.54577	277.001	-0.0642579	0.33755	0.190366	0.849022	0.928412
AGAP001979	SCRASP3	6774	17.7096	21.7587	2443.65	-0.248969	0.480675	0.517957	0.604488	0.807345
AGAP002451	SCRB1	1638	51.2322	60.9734	1694.39	-0.228351	0.400349	0.570378	0.568421	0.791207
AGAP000016	SCRB10	1693	227.146	219.212	7093.86	0.0536955	0.515337	-0.104195	0.917015	0.963017
AGAP005716	SCRB16	2452	172.823	148.752	7364.1	0.218439	0.328828	-0.664293	0.506503	0.756601
AGAP003373	SCRB17	1429	15.3251	20.0862	465.519	-0.343643	0.386726	0.888594	0.374221	0.671635
AGAP005725	SCRB3	1851	36.864	60.1277	1651.64	-0.62331	0.377217	1.65239	0.0984548	0.404662
AGAP002738	SCRB5	1635	840.12	940.538	27037.9	-0.138224	0.252499	0.547424	0.584088	0.798085
AGAP004643	SCRB6	1575	128.128	659.976	11374.5	-1.35387	0.554038	2.44364	0.0145399	0.1274
AGAP004847	SCRB7	1473	13.8966	20.5259	469.204	-0.502909	0.321434	1.56458	0.117682	0.438588
AGAP004846	SCRB9	3853	1197.26	1307.26	88874.6	-0.128226	0.331516	0.386786	0.698915	0.854205
AGAP010132	SCRBQ1	1485	0	0	0	NA	NA	NA	NA	NA
AGAP010133	SCRBQ2	2286	45.9664	51.14	2053.1	-0.147066	0.275966	0.532912	0.594095	0.803594
AGAP008179	SCRBQ3	1524	0	0	0	NA	NA	NA	NA	NA
AGAP011974	SCRC1	2699	97.9994	74.6368	4312.38	0.38018	0.233747	-1.62646	0.103853	0.412991
AGAP009275	SKP	868	0	0	0	NA	NA	NA	NA	NA
AGAP028393	small subunit ribosomal RNA	800	0	0	0	NA	NA	NA	NA	NA
AGAP028266	snoMe28S-Am2589	106	0	0	0	NA	NA	NA	NA	NA
AGAP028328	snoMe28S-Am982	81	0	0	0	NA	NA	NA	NA	NA
AGAP028307	SNORA73	231	0	20.1453	43.1262	-1.87522	0.548202	3.42068	0.000624648	0.011111
AGAP028352	SNORD14	80	0	0	0	NA	NA	NA	NA	NA
AGAP013581	snosnR60_Z15	106	0	0	0	NA	NA	NA	NA	NA
AGAP013640	snosnR61	81	0	0	0	NA	NA	NA	NA	NA
AGAP028233	snoU18	72	0	0	0	NA	NA	NA	NA	NA
AGAP028238	snoU18	75	0	0	0	NA	NA	NA	NA	NA
AGAP028250	snoU18	72	0	0	0	NA	NA	NA	NA	NA
AGAP028258	snR50	89	0	0	0	NA	NA	NA	NA	NA
AGAP001240	SP11372	1617	1.30251	0	20.7055	0.172607	0.258508	-0.667704	0.504323	NA
AGAP005914	SP11644	1834	5.97513	59.4461	1108.52	-3.04833	0.296878	10.268	9.83e-25	2.03e-22
AGAP004014	SP11706	1410	0	0	0	NA	NA	NA	NA	NA
AGAP004013	SP11838	1491	0	0	0	NA	NA	NA	NA	NA
AGAP004015	SP21408	1494	0	0	0	NA	NA	NA	NA	NA
AGAP003642	SP8898	1431	0	0	0	NA	NA	NA	NA	NA
AGAP003640	SP8905	1518	0	0	0	NA	NA	NA	NA	NA
AGAP003641	SP8907	985	0	0	0	NA	NA	NA	NA	NA
AGAP002334	spas	3169	5.59606	7.15738	369.951	-0.293491	0.469356	0.625305	0.531771	0.771891
AGAP028314	Sphinx_1	95	0	0	0	NA	NA	NA	NA	NA
AGAP028289	Sphinx_2	158	0	0	0	NA	NA	NA	NA	NA
AGAP000346	SPZ1	1387	51.5183	37.8793	1153.24	0.430649	0.274923	-1.56643	0.117247	0.43793
AGAP006483	SPZ2	1476	7.98844	13.321	293.155	-0.607594	0.390809	1.55471	0.120016	0.442199
AGAP008360	SPZ3	2429	35.2072	43.1189	1775.34	-0.232785	0.35897	0.648479	0.516675	0.763739
AGAP007866	SPZ4	1476	0.817196	0	10.6084	0.171546	0.257948	-0.665041	0.506024	NA
AGAP007177	SPZ5	1164	0	0	0	NA	NA	NA	NA	NA
AGAP006909	SRPN1	2163	39.826	93.7116	2676	-1.18798	0.188958	6.28699	3.24e-10	1.93e-08
AGAP005246	SRPN10	1575	111.427	88.8816	2937.2	0.324015	0.253489	-1.27822	0.201172	0.537509
AGAP001377	SRPN11	1780	226.944	272.824	8239.91	-0.255791	0.147012	1.73994	0.0818701	0.37
AGAP001375	SRPN12	2735	1.29081	2.07157	85.1537	-0.579996	0.392547	1.47752	0.139537	0.469495
AGAP028210	SRPN13	246	0	0	0	NA	NA	NA	NA	NA
AGAP007692	SRPN14	1652	9.52191	5.55643	233.382	0.66944	0.421955	-1.58652	0.112621	0.428835
AGAP009213	SRPN16	1662	179.944	108.142	4457.01	0.69976	0.287506	-2.4339	0.0149371	0.129931
AGAP001376	SRPN17	1759	164.477	155.635	5243.01	0.0871311	0.301286	-0.289197	0.772431	0.888058
AGAP007691	SRPN18	1423	0	0	0	NA	NA	NA	NA	NA
AGAP004198	SRPN19	1791	0	0	0	NA	NA	NA	NA	NA
AGAP006911	SRPN2	1541	470.81	421.607	12763.6	0.165829	0.186532	-0.88901	0.373997	0.671589
AGAP006910	SRPN3	1330	76.3949	92.1993	2084.92	-0.226772	0.319738	0.709243	0.478174	0.74209
AGAP009670	SRPN4	4108	189.233	155.918	13197.4	0.281788	0.240031	-1.17396	0.240409	0.569128
AGAP009221	SRPN5	1824	972.724	601.695	26886.7	0.642306	0.347069	-1.85066	0.0642185	0.323419
AGAP009212	SRPN6	1790	305.037	253.124	9327.17	0.258266	0.345433	-0.747658	0.454666	0.729748
AGAP007693	SRPN7	1200	5.85515	14.9042	230.755	-1.2248	0.308526	3.96986	7.19e-05	0.0016754
AGAP003194	SRPN8	1906	80.3991	67.6941	2627.18	0.242095	0.292127	-0.828732	0.407256	0.698648
AGAP003139	SRPN9	1915	596.712	234.695	15044.2	1.05963	0.473298	-2.23881	0.0251681	0.181472
AGAP010423	STAT1	2169	0	0	0	NA	NA	NA	NA	NA
AGAP000099	STAT2	2181	26.1979	76.898	2060.14	-1.10553	0.512454	2.15733	0.0309799	0.209513
AGAP006096	Succinyl_COA_transferase	1685	115.5	58.6229	2738.61	0.93116	0.281006	-3.31367	0.000920805	0.0155524
AGAP010815	TEP1	4023	17.229	50.8119	2505.33	-1.05043	0.530461	1.98022	0.0476791	0.273916
AGAP010819	TEP10	3936	0	0	0	NA	NA	NA	NA	NA
AGAP010818	TEP11	3710	0	0.902949	30.6528	-0.173234	0.25871	0.669607	0.503109	NA
AGAP008654	TEP12	2550	5.70645	22.3477	659.107	-1.57803	0.443735	3.55623	0.000376209	0.00727501
AGAP008407	TEP13	5361	14.6281	26.3739	2011.42	-0.646849	0.495615	1.30515	0.191843	0.528328
AGAP008368	TEP14	3744	19.5711	19.5956	1346.08	-0.00910268	0.450179	0.0202201	0.983868	0.992703
AGAP008364	TEP15	4431	352.909	241.902	24477.1	0.502634	0.344896	-1.45735	0.145019	0.47652
AGAP010813	TEP18	358	0	0	0	NA	NA	NA	NA	NA
AGAP010832	TEP19	2904	0	0	0	NA	NA	NA	NA	NA
AGAP008366	TEP2	4167	34.5589	22.6921	2201.63	0.568713	0.253953	-2.23944	0.0251272	0.181324
AGAP010816	TEP3	3996	26.2731	60.047	3169.71	-0.852604	0.505142	1.68785	0.0914404	0.389642
AGAP010812	TEP4	4008	10.9181	24.1219	1284.27	-0.597301	0.559284	1.06797	0.285532	0.606192
AGAP010814	TEP6	3996	5.80096	12.2498	665.507	-0.827266	0.466391	1.77376	0.0761028	0.356824
AGAP010831	TEP8	2888	0	0	0	NA	NA	NA	NA	NA
AGAP010830	TEP9	3987	0.278131	0	9.75286	0.171357	0.257847	-0.664567	0.506327	NA
AGAP009099	TG3	2270	0.668482	4.08982	99.1412	-0.595265	0.484704	1.2281	0.219409	0.550756
AGAP008288	TIM	5020	278.023	501.444	35908.5	-0.712231	0.439792	1.61947	0.105346	0.416874
AGAP010679	TIM10	1048	63.122	63.6577	1235.45	0.000236948	0.273568	-0.000866139	0.999309	0.999753
AGAP004263	TO1	981	10737.3	12540.6	213256	-0.170691	0.410758	0.415551	0.677739	0.84477
AGAP012703	TO2	853	4195.6	799.402	40179.2	2.04795	0.403817	-5.07148	3.95e-07	1.56e-05
AGAP004262	TO3	950	1490.9	5699.8	63378.6	-1.77957	0.296705	5.99779	2e-09	1.08e-07
AGAP011187	TOLL10	4044	3.03931	4.0414	261.186	-0.301569	0.524594	0.574863	0.565384	0.790416
AGAP011186	TOLL11	4083	15.1872	16.352	1185.07	-0.10081	0.362108	0.278398	0.780707	0.891944
AGAP001004	TOLL1A	3459	1.1752	0.671134	58.5041	0.162046	0.450212	-0.359932	0.718898	0.863572
AGAP010636	TOLL1B	2838	0	0	0	NA	NA	NA	NA	NA
AGAP000999	TOLL5A	3744	73.8305	135.649	7249.55	-0.838375	0.243158	3.44786	0.000565047	0.0102236
AGAP010669	TOLL5B	3012	8.04163	7.74432	436.589	0.0303462	0.389147	-0.0779813	0.937843	0.971103
AGAP012387	TOLL6	4380	1.64113	2.25082	155.521	-0.313545	0.540542	0.580057	0.561877	0.788981
AGAP012326	TOLL7	3804	4.47437	4.46461	312.563	-0.00470652	0.415326	0.0113321	0.990958	0.996572
AGAP006974	TOLL9	2439	0	0	0	NA	NA	NA	NA	NA
AGAP007873	TOR	7596	16.6842	20.2652	2593.66	-0.261877	0.260198	1.00645	0.314199	0.627859
AGAP000396	TPX1	985	59.1486	38.1549	894.478	0.592904	0.330604	-1.7934	0.0729095	0.34943
AGAP011054	TPX2	1055	275.755	364.147	6299.6	-0.329081	0.376759	0.873453	0.382416	0.679137
AGAP007543	TPX3	1263	33.2476	26.1735	698.566	0.341027	0.257693	-1.32338	0.185708	0.521807
AGAP011824	TPX4	852	21.6684	38.364	473.852	-0.738973	0.342535	2.15737	0.0309771	0.209513
AGAP007020	TPX5	870	21.2907	32.1902	431.455	-0.566304	0.210053	2.69601	0.00701765	0.0764194
AGAP000388	TRAF6	1437	0	0	0	NA	NA	NA	NA	NA
AGAP001833	tRNA-Ala	72	0	0	0	NA	NA	NA	NA	NA
AGAP001841	tRNA-Ala	73	0	0	0	NA	NA	NA	NA	NA
AGAP001844	tRNA-Ala	73	0	0	0	NA	NA	NA	NA	NA
AGAP001851	tRNA-Ala	72	0	0	0	NA	NA	NA	NA	NA
AGAP001852	tRNA-Ala	72	0	0	0	NA	NA	NA	NA	NA
AGAP002561	tRNA-Ala	73	0	0	0	NA	NA	NA	NA	NA
AGAP002562	tRNA-Ala	73	0	0	0	NA	NA	NA	NA	NA
AGAP002590	tRNA-Ala	73	0	0	0	NA	NA	NA	NA	NA
AGAP003407	tRNA-Ala	72	0	0	0	NA	NA	NA	NA	NA
AGAP004009	tRNA-Ala	73	0	0	0	NA	NA	NA	NA	NA
AGAP004040	tRNA-Ala	72	0	0	0	NA	NA	NA	NA	NA
AGAP004044	tRNA-Ala	72	0	0	0	NA	NA	NA	NA	NA
AGAP005726	tRNA-Ala	72	0	0	0	NA	NA	NA	NA	NA
AGAP005867	tRNA-Ala	73	0	0	0	NA	NA	NA	NA	NA
AGAP005868	tRNA-Ala	73	0	0	0	NA	NA	NA	NA	NA
AGAP005875	tRNA-Ala	73	0	0	0	NA	NA	NA	NA	NA
AGAP008066	tRNA-Ala	73	0	0	0	NA	NA	NA	NA	NA
AGAP008560	tRNA-Ala	73	0	0	0	NA	NA	NA	NA	NA
AGAP008787	tRNA-Ala	73	0	0	0	NA	NA	NA	NA	NA
AGAP008788	tRNA-Ala	73	0	0	0	NA	NA	NA	NA	NA
AGAP008792	tRNA-Ala	73	0	0	0	NA	NA	NA	NA	NA
AGAP009113	tRNA-Ala	73	0	0	0	NA	NA	NA	NA	NA
AGAP009148	tRNA-Ala	73	0	0	0	NA	NA	NA	NA	NA
AGAP010569	tRNA-Ala	72	0	0	0	NA	NA	NA	NA	NA
AGAP010570	tRNA-Ala	72	0	0	0	NA	NA	NA	NA	NA
AGAP010888	tRNA-Ala	73	0	0	0	NA	NA	NA	NA	NA
AGAP012810	tRNA-Ala	72	0	0	0	NA	NA	NA	NA	NA
AGAP012886	tRNA-Ala	72	0	0	0	NA	NA	NA	NA	NA
AGAP028375	tRNA-Ala	66	0	0	0	NA	NA	NA	NA	NA
AGAP001829	tRNA-Arg	73	0	0	0	NA	NA	NA	NA	NA
AGAP001832	tRNA-Arg	73	0	0	0	NA	NA	NA	NA	NA
AGAP001849	tRNA-Arg	73	0	0	0	NA	NA	NA	NA	NA
AGAP003452	tRNA-Arg	73	0	0	0	NA	NA	NA	NA	NA
AGAP003998	tRNA-Arg	73	0	0	0	NA	NA	NA	NA	NA
AGAP004111	tRNA-Arg	73	0	0	0	NA	NA	NA	NA	NA
AGAP004415	tRNA-Arg	73	0	0	0	NA	NA	NA	NA	NA
AGAP005436	tRNA-Arg	73	36.4608	30.5131	46.9812	0.026726	0.305814	-0.0873929	0.930359	0.968551
AGAP007444	tRNA-Arg	73	0	0	0	NA	NA	NA	NA	NA
AGAP007561	tRNA-Arg	73	0	0	0	NA	NA	NA	NA	NA
AGAP008383	tRNA-Arg	73	0	0	0	NA	NA	NA	NA	NA
AGAP008856	tRNA-Arg	73	0	0	0	NA	NA	NA	NA	NA
AGAP009287	tRNA-Arg	73	0	0	0	NA	NA	NA	NA	NA
AGAP010532	tRNA-Arg	73	0	0	0	NA	NA	NA	NA	NA
AGAP011550	tRNA-Arg	73	0	0	0	NA	NA	NA	NA	NA
AGAP011585	tRNA-Arg	73	0	0	0	NA	NA	NA	NA	NA
AGAP011597	tRNA-Arg	73	0	0	0	NA	NA	NA	NA	NA
AGAP011855	tRNA-Arg	73	0	0	0	NA	NA	NA	NA	NA
AGAP011857	tRNA-Arg	73	0	0	0	NA	NA	NA	NA	NA
AGAP011862	tRNA-Arg	73	0	0	0	NA	NA	NA	NA	NA
AGAP011863	tRNA-Arg	73	0	0	0	NA	NA	NA	NA	NA
AGAP011866	tRNA-Arg	73	0	0	0	NA	NA	NA	NA	NA
AGAP012794	tRNA-Arg	74	0	0	0	NA	NA	NA	NA	NA
AGAP028374	tRNA-Arg	64	0	0	0	NA	NA	NA	NA	NA
AGAP001963	tRNA-Asn	74	0	0	0	NA	NA	NA	NA	NA
AGAP003299	tRNA-Asn	74	0	0	0	NA	NA	NA	NA	NA
AGAP005083	tRNA-Asn	74	0	0	0	NA	NA	NA	NA	NA
AGAP005084	tRNA-Asn	74	0	0	0	NA	NA	NA	NA	NA
AGAP006189	tRNA-Asn	74	0	0	0	NA	NA	NA	NA	NA
AGAP006519	tRNA-Asn	74	0	0	0	NA	NA	NA	NA	NA
AGAP007328	tRNA-Asn	74	0	0	0	NA	NA	NA	NA	NA
AGAP007329	tRNA-Asn	74	0	0	0	NA	NA	NA	NA	NA
AGAP008791	tRNA-Asn	74	0	0	0	NA	NA	NA	NA	NA
AGAP010527	tRNA-Asn	74	0	0	0	NA	NA	NA	NA	NA
AGAP010921	tRNA-Asn	74	0	0	0	NA	NA	NA	NA	NA
AGAP012733	tRNA-Asn	74	0	0	0	NA	NA	NA	NA	NA
AGAP028376	tRNA-Asn	69	0	0	0	NA	NA	NA	NA	NA
AGAP001547	tRNA-Asp	72	0	0	0	NA	NA	NA	NA	NA
AGAP001714	tRNA-Asp	72	0	0	0	NA	NA	NA	NA	NA
AGAP001830	tRNA-Asp	72	0	0	0	NA	NA	NA	NA	NA
AGAP001920	tRNA-Asp	72	0	0	0	NA	NA	NA	NA	NA
AGAP001921	tRNA-Asp	72	0	0	0	NA	NA	NA	NA	NA
AGAP001922	tRNA-Asp	72	0	0	0	NA	NA	NA	NA	NA
AGAP002031	tRNA-Asp	72	0	0	0	NA	NA	NA	NA	NA
AGAP008607	tRNA-Asp	72	0	0	0	NA	NA	NA	NA	NA
AGAP008618	tRNA-Asp	72	0	0	0	NA	NA	NA	NA	NA
AGAP010522	tRNA-Asp	72	0	0	0	NA	NA	NA	NA	NA
AGAP010523	tRNA-Asp	72	0	0	0	NA	NA	NA	NA	NA
AGAP010524	tRNA-Asp	72	0	0	0	NA	NA	NA	NA	NA
AGAP010525	tRNA-Asp	72	0	0	0	NA	NA	NA	NA	NA
AGAP010526	tRNA-Asp	72	0	0	0	NA	NA	NA	NA	NA
AGAP010664	tRNA-Asp	72	0	0	0	NA	NA	NA	NA	NA
AGAP010665	tRNA-Asp	72	0	0	0	NA	NA	NA	NA	NA
AGAP010666	tRNA-Asp	72	0	0	0	NA	NA	NA	NA	NA
AGAP010667	tRNA-Asp	72	0	0	0	NA	NA	NA	NA	NA
AGAP010668	tRNA-Asp	72	0	0	0	NA	NA	NA	NA	NA
AGAP011154	tRNA-Asp	72	0	0	0	NA	NA	NA	NA	NA
AGAP012687	tRNA-Asp	72	0	0	0	NA	NA	NA	NA	NA
AGAP012688	tRNA-Asp	72	0	0	0	NA	NA	NA	NA	NA
AGAP012689	tRNA-Asp	72	0	0	0	NA	NA	NA	NA	NA
AGAP012785	tRNA-Asp	72	0	0	0	NA	NA	NA	NA	NA
AGAP012786	tRNA-Asp	72	0	0	0	NA	NA	NA	NA	NA
AGAP012878	tRNA-Asp	74	0	0	0	NA	NA	NA	NA	NA
AGAP028368	tRNA-Asp	69	0	0	0	NA	NA	NA	NA	NA
AGAP006538	tRNA-Cys	72	0	0	0	NA	NA	NA	NA	NA
AGAP008587	tRNA-Cys	72	0	0	0	NA	NA	NA	NA	NA
AGAP008608	tRNA-Cys	72	0	0	0	NA	NA	NA	NA	NA
AGAP009298	tRNA-Cys	72	0	0	0	NA	NA	NA	NA	NA
AGAP009301	tRNA-Cys	72	0	0	0	NA	NA	NA	NA	NA
AGAP028362	tRNA-Cys	64	0	0	0	NA	NA	NA	NA	NA
AGAP001837	tRNA-Gln	72	0	0	0	NA	NA	NA	NA	NA
AGAP004305	tRNA-Gln	72	0	0	0	NA	NA	NA	NA	NA
AGAP004536	tRNA-Gln	72	0	0	0	NA	NA	NA	NA	NA
AGAP006787	tRNA-Gln	72	0	0	0	NA	NA	NA	NA	NA
AGAP007695	tRNA-Gln	72	0	0	0	NA	NA	NA	NA	NA
AGAP008609	tRNA-Gln	72	0	0	0	NA	NA	NA	NA	NA
AGAP008663	tRNA-Gln	72	0	0	0	NA	NA	NA	NA	NA
AGAP009297	tRNA-Gln	72	0	0	0	NA	NA	NA	NA	NA
AGAP009299	tRNA-Gln	72	0	0	0	NA	NA	NA	NA	NA
AGAP009300	tRNA-Gln	72	0	0	0	NA	NA	NA	NA	NA
AGAP010927	tRNA-Gln	72	0	0	0	NA	NA	NA	NA	NA
AGAP011591	tRNA-Gln	72	0	0	0	NA	NA	NA	NA	NA
AGAP011595	tRNA-Gln	72	0	0	0	NA	NA	NA	NA	NA
AGAP011601	tRNA-Gln	72	0	0	0	NA	NA	NA	NA	NA
AGAP011602	tRNA-Gln	72	0	0	0	NA	NA	NA	NA	NA
AGAP028358	tRNA-Gln	69	0	0	0	NA	NA	NA	NA	NA
AGAP000730	tRNA-Glu	72	0	0	0	NA	NA	NA	NA	NA
AGAP001850	tRNA-Glu	72	0	0	0	NA	NA	NA	NA	NA
AGAP002660	tRNA-Glu	72	0	0	0	NA	NA	NA	NA	NA
AGAP003107	tRNA-Glu	72	0	0	0	NA	NA	NA	NA	NA
AGAP003978	tRNA-Glu	72	0	0	0	NA	NA	NA	NA	NA
AGAP004436	tRNA-Glu	72	0	0	0	NA	NA	NA	NA	NA
AGAP005090	tRNA-Glu	72	0	0	0	NA	NA	NA	NA	NA
AGAP005224	tRNA-Glu	72	0	0	0	NA	NA	NA	NA	NA
AGAP005554	tRNA-Glu	72	0	0	0	NA	NA	NA	NA	NA
AGAP005692	tRNA-Glu	72	0	0	0	NA	NA	NA	NA	NA
AGAP005900	tRNA-Glu	72	0	0	0	NA	NA	NA	NA	NA
AGAP006401	tRNA-Glu	72	0	0	0	NA	NA	NA	NA	NA
AGAP006886	tRNA-Glu	72	0	0	0	NA	NA	NA	NA	NA
AGAP007449	tRNA-Glu	72	0	0	0	NA	NA	NA	NA	NA
AGAP007526	tRNA-Glu	72	0	0	0	NA	NA	NA	NA	NA
AGAP007527	tRNA-Glu	74	0	0	0	NA	NA	NA	NA	NA
AGAP007528	tRNA-Glu	72	0	0	0	NA	NA	NA	NA	NA
AGAP007554	tRNA-Glu	72	0	0	0	NA	NA	NA	NA	NA
AGAP007555	tRNA-Glu	72	0	0	0	NA	NA	NA	NA	NA
AGAP008591	tRNA-Glu	72	0	0	0	NA	NA	NA	NA	NA
AGAP008592	tRNA-Glu	72	0	0	0	NA	NA	NA	NA	NA
AGAP008603	tRNA-Glu	72	0	0	0	NA	NA	NA	NA	NA
AGAP010747	tRNA-Glu	72	0	0	0	NA	NA	NA	NA	NA
AGAP010749	tRNA-Glu	72	0	0	0	NA	NA	NA	NA	NA
AGAP011577	tRNA-Glu	72	0	0	0	NA	NA	NA	NA	NA
AGAP011998	tRNA-Glu	72	0	0	0	NA	NA	NA	NA	NA
AGAP012618	tRNA-Glu	72	0	0	0	NA	NA	NA	NA	NA
AGAP028378	tRNA-Glu	66	0	0	0	NA	NA	NA	NA	NA
AGAP002774	tRNA-Gly	72	0	0	0	NA	NA	NA	NA	NA
AGAP003100	tRNA-Gly	71	0	0	0	NA	NA	NA	NA	NA
AGAP003104	tRNA-Gly	71	0	0	0	NA	NA	NA	NA	NA
AGAP003450	tRNA-Gly	72	0	0	0	NA	NA	NA	NA	NA
AGAP003455	tRNA-Gly	72	0	0	0	NA	NA	NA	NA	NA
AGAP003950	tRNA-Gly	72	0	0	0	NA	NA	NA	NA	NA
AGAP004185	tRNA-Gly	71	0	0	0	NA	NA	NA	NA	NA
AGAP004187	tRNA-Gly	71	0	0	0	NA	NA	NA	NA	NA
AGAP004364	tRNA-Gly	72	0	0	0	NA	NA	NA	NA	NA
AGAP004385	tRNA-Gly	71	0	0	0	NA	NA	NA	NA	NA
AGAP004538	tRNA-Gly	72	0	0	0	NA	NA	NA	NA	NA
AGAP004561	tRNA-Gly	71	0	0	0	NA	NA	NA	NA	NA
AGAP005367	tRNA-Gly	71	0	0	0	NA	NA	NA	NA	NA
AGAP005439	tRNA-Gly	71	0	0	0	NA	NA	NA	NA	NA
AGAP005441	tRNA-Gly	71	0	0	0	NA	NA	NA	NA	NA
AGAP005443	tRNA-Gly	71	0	0	0	NA	NA	NA	NA	NA
AGAP007267	tRNA-Gly	72	0	0	0	NA	NA	NA	NA	NA
AGAP008346	tRNA-Gly	72	0	0	0	NA	NA	NA	NA	NA
AGAP009422	tRNA-Gly	71	0	0	0	NA	NA	NA	NA	NA
AGAP009425	tRNA-Gly	71	0	0	0	NA	NA	NA	NA	NA
AGAP009454	tRNA-Gly	71	0	0	0	NA	NA	NA	NA	NA
AGAP010521	tRNA-Gly	71	0	0	0	NA	NA	NA	NA	NA
AGAP010660	tRNA-Gly	71	0	0	0	NA	NA	NA	NA	NA
AGAP012510	tRNA-Gly	71	0	0	0	NA	NA	NA	NA	NA
AGAP012580	tRNA-Gly	72	0	0	0	NA	NA	NA	NA	NA
AGAP028372	tRNA-Gly	67	0	0	0	NA	NA	NA	NA	NA
AGAP003448	tRNA-His	72	0	0	0	NA	NA	NA	NA	NA
AGAP003451	tRNA-His	72	0	0	0	NA	NA	NA	NA	NA
AGAP003456	tRNA-His	72	0	0	0	NA	NA	NA	NA	NA
AGAP004365	tRNA-His	72	0	0	0	NA	NA	NA	NA	NA
AGAP006326	tRNA-His	72	0	0	0	NA	NA	NA	NA	NA
AGAP006329	tRNA-His	72	0	0	0	NA	NA	NA	NA	NA
AGAP006331	tRNA-His	72	0	0	0	NA	NA	NA	NA	NA
AGAP006333	tRNA-His	72	0	0	0	NA	NA	NA	NA	NA
AGAP006334	tRNA-His	72	0	0	0	NA	NA	NA	NA	NA
AGAP006335	tRNA-His	72	0	0	0	NA	NA	NA	NA	NA
AGAP006336	tRNA-His	72	0	0	0	NA	NA	NA	NA	NA
AGAP006337	tRNA-His	72	0	0	0	NA	NA	NA	NA	NA
AGAP006352	tRNA-His	72	0	0	0	NA	NA	NA	NA	NA
AGAP008594	tRNA-His	72	0	0	0	NA	NA	NA	NA	NA
AGAP008595	tRNA-His	72	0	0	0	NA	NA	NA	NA	NA
AGAP011221	tRNA-His	72	0	0	0	NA	NA	NA	NA	NA
AGAP011258	tRNA-His	72	0	0	0	NA	NA	NA	NA	NA
AGAP011260	tRNA-His	72	0	0	0	NA	NA	NA	NA	NA
AGAP011264	tRNA-His	72	0	0	0	NA	NA	NA	NA	NA
AGAP011266	tRNA-His	72	0	0	0	NA	NA	NA	NA	NA
AGAP011269	tRNA-His	69	0	0	0	NA	NA	NA	NA	NA
AGAP012579	tRNA-His	72	0	0	0	NA	NA	NA	NA	NA
AGAP012639	tRNA-His	72	0	0	0	NA	NA	NA	NA	NA
AGAP028381	tRNA-His	66	0	0	0	NA	NA	NA	NA	NA
AGAP001105	tRNA-Ile	103	0	0	0	NA	NA	NA	NA	NA
AGAP003101	tRNA-Ile	74	0	0	0	NA	NA	NA	NA	NA
AGAP003102	tRNA-Ile	74	0	0	0	NA	NA	NA	NA	NA
AGAP003110	tRNA-Ile	74	0	0	0	NA	NA	NA	NA	NA
AGAP003948	tRNA-Ile	74	0	0	0	NA	NA	NA	NA	NA
AGAP003949	tRNA-Ile	74	0	0	0	NA	NA	NA	NA	NA
AGAP003952	tRNA-Ile	74	0	0	0	NA	NA	NA	NA	NA
AGAP003953	tRNA-Ile	74	0	0	0	NA	NA	NA	NA	NA
AGAP003954	tRNA-Ile	74	0	0	0	NA	NA	NA	NA	NA
AGAP003955	tRNA-Ile	74	0	0	0	NA	NA	NA	NA	NA
AGAP003956	tRNA-Ile	74	0	0	0	NA	NA	NA	NA	NA
AGAP003957	tRNA-Ile	74	0	0	0	NA	NA	NA	NA	NA
AGAP006639	tRNA-Ile	98	0	0	0	NA	NA	NA	NA	NA
AGAP008519	tRNA-Ile	74	0	0	0	NA	NA	NA	NA	NA
AGAP012942	tRNA-Ile	76	0	0	0	NA	NA	NA	NA	NA
AGAP028357	tRNA-Ile	68	0	0	0	NA	NA	NA	NA	NA
AGAP001853	tRNA-Leu	80	0	0	0	NA	NA	NA	NA	NA
AGAP002696	tRNA-Leu	83	0	0	0	NA	NA	NA	NA	NA
AGAP002697	tRNA-Leu	83	0	0	0	NA	NA	NA	NA	NA
AGAP002698	tRNA-Leu	83	0	0	0	NA	NA	NA	NA	NA
AGAP002699	tRNA-Leu	83	0	0	0	NA	NA	NA	NA	NA
AGAP002700	tRNA-Leu	83	0	0	0	NA	NA	NA	NA	NA
AGAP002701	tRNA-Leu	83	0	0	0	NA	NA	NA	NA	NA
AGAP003435	tRNA-Leu	82	0	0	0	NA	NA	NA	NA	NA
AGAP003436	tRNA-Leu	82	0	0	0	NA	NA	NA	NA	NA
AGAP004072	tRNA-Leu	122	0	0	0	NA	NA	NA	NA	NA
AGAP004075	tRNA-Leu	117	0	0	0	NA	NA	NA	NA	NA
AGAP004421	tRNA-Leu	83	0	0	0	NA	NA	NA	NA	NA
AGAP006322	tRNA-Leu	83	0	0	0	NA	NA	NA	NA	NA
AGAP007330	tRNA-Leu	83	0	0	0	NA	NA	NA	NA	NA
AGAP007559	tRNA-Leu	82	0	0	0	NA	NA	NA	NA	NA
AGAP008589	tRNA-Leu	80	0	0	0	NA	NA	NA	NA	NA
AGAP008605	tRNA-Leu	80	0	0	0	NA	NA	NA	NA	NA
AGAP008784	tRNA-Leu	166	0	0	0	NA	NA	NA	NA	NA
AGAP010533	tRNA-Leu	83	0	0	0	NA	NA	NA	NA	NA
AGAP011510	tRNA-Leu	82	0	0	0	NA	NA	NA	NA	NA
AGAP011594	tRNA-Leu	82	0	0	0	NA	NA	NA	NA	NA
AGAP011864	tRNA-Leu	84	0	0	0	NA	NA	NA	NA	NA
AGAP011865	tRNA-Leu	84	0	0	0	NA	NA	NA	NA	NA
AGAP012797	tRNA-Leu	83	0	0	0	NA	NA	NA	NA	NA
AGAP012899	tRNA-Leu	80	0	0	0	NA	NA	NA	NA	NA
AGAP012929	tRNA-Leu	83	0	0	0	NA	NA	NA	NA	NA
AGAP028365	tRNA-Leu	66	0	0	0	NA	NA	NA	NA	NA
AGAP028390	tRNA-Leu	66	0	0	0	NA	NA	NA	NA	NA
AGAP003103	tRNA-Lys	73	0	0	0	NA	NA	NA	NA	NA
AGAP003298	tRNA-Lys	73	0	0	0	NA	NA	NA	NA	NA
AGAP003511	tRNA-Lys	73	0	0	0	NA	NA	NA	NA	NA
AGAP003947	tRNA-Lys	73	0	0	0	NA	NA	NA	NA	NA
AGAP004047	tRNA-Lys	73	0	0	0	NA	NA	NA	NA	NA
AGAP004058	tRNA-Lys	76	0	0	0	NA	NA	NA	NA	NA
AGAP004073	tRNA-Lys	73	0	0	0	NA	NA	NA	NA	NA
AGAP004074	tRNA-Lys	73	0	0	0	NA	NA	NA	NA	NA
AGAP004821	tRNA-Lys	73	0	0	0	NA	NA	NA	NA	NA
AGAP005097	tRNA-Lys	73	0	0	0	NA	NA	NA	NA	NA
AGAP005157	tRNA-Lys	73	0	0	0	NA	NA	NA	NA	NA
AGAP005876	tRNA-Lys	73	0	0	0	NA	NA	NA	NA	NA
AGAP007047	tRNA-Lys	73	0	0	0	NA	NA	NA	NA	NA
AGAP007261	tRNA-Lys	73	0	0	0	NA	NA	NA	NA	NA
AGAP007694	tRNA-Lys	73	0	0	0	NA	NA	NA	NA	NA
AGAP008029	tRNA-Lys	73	0	0	0	NA	NA	NA	NA	NA
AGAP008030	tRNA-Lys	73	0	0	0	NA	NA	NA	NA	NA
AGAP008211	tRNA-Lys	73	0	0	0	NA	NA	NA	NA	NA
AGAP008485	tRNA-Lys	73	0	0	0	NA	NA	NA	NA	NA
AGAP008786	tRNA-Lys	73	0	0	0	NA	NA	NA	NA	NA
AGAP008789	tRNA-Lys	73	0	0	0	NA	NA	NA	NA	NA
AGAP008793	tRNA-Lys	73	0	0	0	NA	NA	NA	NA	NA
AGAP009326	tRNA-Lys	73	0	0	0	NA	NA	NA	NA	NA
AGAP009689	tRNA-Lys	73	0	0	0	NA	NA	NA	NA	NA
AGAP009698	tRNA-Lys	73	0	0	0	NA	NA	NA	NA	NA
AGAP028367	tRNA-Lys	71	0	0	0	NA	NA	NA	NA	NA
AGAP000729	tRNA-Met	73	0	0	0	NA	NA	NA	NA	NA
AGAP001605	tRNA-Met	73	0	0	0	NA	NA	NA	NA	NA
AGAP003105	tRNA-Met	72	0	0	0	NA	NA	NA	NA	NA
AGAP004387	tRNA-Met	73	0	0	0	NA	NA	NA	NA	NA
AGAP004389	tRNA-Met	73	0	0	0	NA	NA	NA	NA	NA
AGAP005085	tRNA-Met	72	0	0	0	NA	NA	NA	NA	NA
AGAP005086	tRNA-Met	72	0	0	0	NA	NA	NA	NA	NA
AGAP005089	tRNA-Met	73	0	0	0	NA	NA	NA	NA	NA
AGAP006692	tRNA-Met	73	0	0	0	NA	NA	NA	NA	NA
AGAP006693	tRNA-Met	72	0	0	0	NA	NA	NA	NA	NA
AGAP006694	tRNA-Met	73	0	0	0	NA	NA	NA	NA	NA
AGAP006695	tRNA-Met	72	0	0	0	NA	NA	NA	NA	NA
AGAP007067	tRNA-Met	72	0	0	0	NA	NA	NA	NA	NA
AGAP009663	tRNA-Met	72	0	0	0	NA	NA	NA	NA	NA
AGAP010584	tRNA-Met	72	0	0	0	NA	NA	NA	NA	NA
AGAP011607	tRNA-Met	72	0	0	0	NA	NA	NA	NA	NA
AGAP011624	tRNA-Met	72	0	0	0	NA	NA	NA	NA	NA
AGAP011658	tRNA-Met	72	0	0	0	NA	NA	NA	NA	NA
AGAP012511	tRNA-Met	73	0	0	0	NA	NA	NA	NA	NA
AGAP028359	tRNA-Met	69	0	0	0	NA	NA	NA	NA	NA
AGAP001128	tRNA-Phe	73	0	0	0	NA	NA	NA	NA	NA
AGAP001926	tRNA-Phe	73	0	0	0	NA	NA	NA	NA	NA
AGAP001927	tRNA-Phe	73	0	0	0	NA	NA	NA	NA	NA
AGAP010942	tRNA-Phe	73	0	0	0	NA	NA	NA	NA	NA
AGAP011461	tRNA-Phe	73	0	0	0	NA	NA	NA	NA	NA
AGAP012149	tRNA-Phe	73	0	0	0	NA	NA	NA	NA	NA
AGAP012150	tRNA-Phe	73	0	0	0	NA	NA	NA	NA	NA
AGAP012151	tRNA-Phe	73	0	0	0	NA	NA	NA	NA	NA
AGAP012153	tRNA-Phe	73	0	0	0	NA	NA	NA	NA	NA
AGAP028379	tRNA-Phe	67	0	0	0	NA	NA	NA	NA	NA
AGAP001840	tRNA-Pro	72	0	0	0	NA	NA	NA	NA	NA
AGAP001842	tRNA-Pro	72	0	0	0	NA	NA	NA	NA	NA
AGAP001843	tRNA-Pro	72	0	0	0	NA	NA	NA	NA	NA
AGAP003828	tRNA-Pro	72	0	0	0	NA	NA	NA	NA	NA
AGAP003829	tRNA-Pro	72	0	0	0	NA	NA	NA	NA	NA
AGAP004042	tRNA-Pro	72	0	0	0	NA	NA	NA	NA	NA
AGAP004697	tRNA-Pro	72	0	0	0	NA	NA	NA	NA	NA
AGAP004924	tRNA-Pro	72	0	0	0	NA	NA	NA	NA	NA
AGAP004925	tRNA-Pro	72	0	0	0	NA	NA	NA	NA	NA
AGAP004926	tRNA-Pro	72	0	0	0	NA	NA	NA	NA	NA
AGAP005452	tRNA-Pro	72	0	0	0	NA	NA	NA	NA	NA
AGAP005676	tRNA-Pro	72	0	0	0	NA	NA	NA	NA	NA
AGAP008568	tRNA-Pro	72	0	0	0	NA	NA	NA	NA	NA
AGAP008583	tRNA-Pro	72	0	0	0	NA	NA	NA	NA	NA
AGAP008590	tRNA-Pro	72	0	0	0	NA	NA	NA	NA	NA
AGAP009892	tRNA-Pro	72	0	0	0	NA	NA	NA	NA	NA
AGAP010944	tRNA-Pro	72	0	0	0	NA	NA	NA	NA	NA
AGAP010945	tRNA-Pro	72	0	0	0	NA	NA	NA	NA	NA
AGAP010946	tRNA-Pro	72	0	0	0	NA	NA	NA	NA	NA
AGAP010947	tRNA-Pro	72	0	0	0	NA	NA	NA	NA	NA
AGAP010948	tRNA-Pro	73	0	0	0	NA	NA	NA	NA	NA
AGAP010949	tRNA-Pro	72	0	0	0	NA	NA	NA	NA	NA
AGAP010950	tRNA-Pro	72	0	0	0	NA	NA	NA	NA	NA
AGAP010951	tRNA-Pro	72	0	0	0	NA	NA	NA	NA	NA
AGAP010952	tRNA-Pro	72	0	0	0	NA	NA	NA	NA	NA
AGAP010953	tRNA-Pro	72	0	0	0	NA	NA	NA	NA	NA
AGAP011598	tRNA-Pro	72	0	0	0	NA	NA	NA	NA	NA
AGAP011856	tRNA-Pro	72	0	0	0	NA	NA	NA	NA	NA
AGAP012595	tRNA-Pro	72	0	0	0	NA	NA	NA	NA	NA
AGAP012774	tRNA-Pro	72	0	0	0	NA	NA	NA	NA	NA
AGAP012789	tRNA-Pro	72	0	0	0	NA	NA	NA	NA	NA
AGAP012790	tRNA-Pro	72	0	0	0	NA	NA	NA	NA	NA
AGAP028385	tRNA-Pro	66	0	0	0	NA	NA	NA	NA	NA
AGAP000459	tRNA-Pseudo	74	0	0	0	NA	NA	NA	NA	NA
AGAP000542	tRNA-Pseudo	73	0	0	0	NA	NA	NA	NA	NA
AGAP000742	tRNA-Pseudo	73	0	0	0	NA	NA	NA	NA	NA
AGAP002746	tRNA-Pseudo	76	0	0	0	NA	NA	NA	NA	NA
AGAP005154	tRNA-Pseudo	74	0	0	0	NA	NA	NA	NA	NA
AGAP009900	tRNA-Pseudo	75	0	0	0	NA	NA	NA	NA	NA
AGAP011381	tRNA-Pseudo	74	0	0	0	NA	NA	NA	NA	NA
AGAP011428	tRNA-Pseudo	74	0	0	0	NA	NA	NA	NA	NA
AGAP012482	tRNA-Pseudo	74	0	0	0	NA	NA	NA	NA	NA
AGAP028270	tRNA-Sec	86	0	0	0	NA	NA	NA	NA	NA
AGAP001191	tRNA-Ser	82	0	0	0	NA	NA	NA	NA	NA
AGAP001831	tRNA-Ser	82	0	0	0	NA	NA	NA	NA	NA
AGAP001834	tRNA-Ser	82	0	0	0	NA	NA	NA	NA	NA
AGAP001835	tRNA-Ser	82	0	0	0	NA	NA	NA	NA	NA
AGAP001836	tRNA-Ser	82	0	0	0	NA	NA	NA	NA	NA
AGAP001838	tRNA-Ser	82	0	0	0	NA	NA	NA	NA	NA
AGAP001845	tRNA-Ser	82	0	0	0	NA	NA	NA	NA	NA
AGAP002368	tRNA-Ser	82	0	0	0	NA	NA	NA	NA	NA
AGAP002749	tRNA-Ser	82	0	0	0	NA	NA	NA	NA	NA
AGAP002750	tRNA-Ser	82	0	0	0	NA	NA	NA	NA	NA
AGAP003835	tRNA-Ser	82	0	0	0	NA	NA	NA	NA	NA
AGAP004045	tRNA-Ser	82	0	0	0	NA	NA	NA	NA	NA
AGAP005517	tRNA-Ser	82	0	0	0	NA	NA	NA	NA	NA
AGAP006922	tRNA-Ser	82	0	0	0	NA	NA	NA	NA	NA
AGAP007222	tRNA-Ser	82	0	0	0	NA	NA	NA	NA	NA
AGAP010651	tRNA-Ser	82	0	0	0	NA	NA	NA	NA	NA
AGAP010652	tRNA-Ser	82	0	0	0	NA	NA	NA	NA	NA
AGAP010674	tRNA-Ser	82	0	0	0	NA	NA	NA	NA	NA
AGAP011860	tRNA-Ser	82	0	0	0	NA	NA	NA	NA	NA
AGAP011861	tRNA-Ser	82	0	0	0	NA	NA	NA	NA	NA
AGAP011869	tRNA-Ser	82	0	0	0	NA	NA	NA	NA	NA
AGAP011986	tRNA-Ser	82	0	0	0	NA	NA	NA	NA	NA
AGAP028377	tRNA-Ser	67	0	0	0	NA	NA	NA	NA	NA
AGAP028388	tRNA-Ser	66	0	0	0	NA	NA	NA	NA	NA
AGAP001129	tRNA-Thr	74	0	0	0	NA	NA	NA	NA	NA
AGAP001567	tRNA-Thr	72	0	0	0	NA	NA	NA	NA	NA
AGAP001839	tRNA-Thr	74	0	0	0	NA	NA	NA	NA	NA
AGAP001846	tRNA-Thr	74	0	0	0	NA	NA	NA	NA	NA
AGAP001847	tRNA-Thr	74	0	0	0	NA	NA	NA	NA	NA
AGAP001848	tRNA-Thr	74	0	0	0	NA	NA	NA	NA	NA
AGAP002673	tRNA-Thr	72	0	0	0	NA	NA	NA	NA	NA
AGAP004041	tRNA-Thr	72	0	0	0	NA	NA	NA	NA	NA
AGAP004043	tRNA-Thr	72	0	0	0	NA	NA	NA	NA	NA
AGAP006476	tRNA-Thr	73	0	0	0	NA	NA	NA	NA	NA
AGAP007260	tRNA-Thr	73	0	0	0	NA	NA	NA	NA	NA
AGAP008068	tRNA-Thr	72	0	0	0	NA	NA	NA	NA	NA
AGAP008069	tRNA-Thr	74	0	0	0	NA	NA	NA	NA	NA
AGAP009455	tRNA-Thr	74	0	0	0	NA	NA	NA	NA	NA
AGAP009456	tRNA-Thr	74	0	0	0	NA	NA	NA	NA	NA
AGAP028384	tRNA-Thr	65	0	0	0	NA	NA	NA	NA	NA
AGAP003946	tRNA-Trp	72	0	0	0	NA	NA	NA	NA	NA
AGAP003951	tRNA-Trp	72	0	0	0	NA	NA	NA	NA	NA
AGAP003958	tRNA-Trp	72	0	0	0	NA	NA	NA	NA	NA
AGAP004388	tRNA-Trp	72	0	0	0	NA	NA	NA	NA	NA
AGAP004390	tRNA-Trp	72	0	0	0	NA	NA	NA	NA	NA
AGAP008220	tRNA-Trp	72	0	0	0	NA	NA	NA	NA	NA
AGAP012512	tRNA-Trp	72	0	0	0	NA	NA	NA	NA	NA
AGAP028361	tRNA-Trp	69	0	0	0	NA	NA	NA	NA	NA
AGAP002676	tRNA-Tyr	96	0	0	0	NA	NA	NA	NA	NA
AGAP003959	tRNA-Tyr	96	0	0	0	NA	NA	NA	NA	NA
AGAP005827	tRNA-Tyr	101	0	0	0	NA	NA	NA	NA	NA
AGAP005950	tRNA-Tyr	101	0	0	0	NA	NA	NA	NA	NA
AGAP007424	tRNA-Tyr	100	0	0	0	NA	NA	NA	NA	NA
AGAP007425	tRNA-Tyr	125	0	0	0	NA	NA	NA	NA	NA
AGAP007426	tRNA-Tyr	142	0	0	0	NA	NA	NA	NA	NA
AGAP007427	tRNA-Tyr	157	0	0	0	NA	NA	NA	NA	NA
AGAP007428	tRNA-Tyr	151	0	0	0	NA	NA	NA	NA	NA
AGAP007429	tRNA-Tyr	142	0	0	0	NA	NA	NA	NA	NA
AGAP007430	tRNA-Tyr	126	0	0	0	NA	NA	NA	NA	NA
AGAP007431	tRNA-Tyr	142	0	0	0	NA	NA	NA	NA	NA
AGAP007432	tRNA-Tyr	130	0	0	0	NA	NA	NA	NA	NA
AGAP007433	tRNA-Tyr	271	0	0	0	NA	NA	NA	NA	NA
AGAP007434	tRNA-Tyr	135	0	0	0	NA	NA	NA	NA	NA
AGAP007435	tRNA-Tyr	125	0	0	0	NA	NA	NA	NA	NA
AGAP007436	tRNA-Tyr	146	0	0	0	NA	NA	NA	NA	NA
AGAP007437	tRNA-Tyr	143	0	0	0	NA	NA	NA	NA	NA
AGAP007438	tRNA-Tyr	130	0	0	0	NA	NA	NA	NA	NA
AGAP007447	tRNA-Tyr	96	0	0	0	NA	NA	NA	NA	NA
AGAP007448	tRNA-Tyr	91	0	0	0	NA	NA	NA	NA	NA
AGAP011999	tRNA-Tyr	108	0	0	0	NA	NA	NA	NA	NA
AGAP028363	tRNA-Tyr	66	0	0	0	NA	NA	NA	NA	NA
AGAP012791	tRNA-Undet	128	0	0	0	NA	NA	NA	NA	NA
AGAP003426	tRNA-Val	73	0	0	0	NA	NA	NA	NA	NA
AGAP003799	tRNA-Val	73	0	0	0	NA	NA	NA	NA	NA
AGAP004304	tRNA-Val	73	0	0	0	NA	NA	NA	NA	NA
AGAP004927	tRNA-Val	73	0	0	0	NA	NA	NA	NA	NA
AGAP005442	tRNA-Val	73	0	0	0	NA	NA	NA	NA	NA
AGAP006284	tRNA-Val	73	0	0	0	NA	NA	NA	NA	NA
AGAP006285	tRNA-Val	73	0	0	0	NA	NA	NA	NA	NA
AGAP006286	tRNA-Val	73	0	0	0	NA	NA	NA	NA	NA
AGAP006287	tRNA-Val	73	0	0	0	NA	NA	NA	NA	NA
AGAP006288	tRNA-Val	73	0	0	0	NA	NA	NA	NA	NA
AGAP006289	tRNA-Val	73	0	0	0	NA	NA	NA	NA	NA
AGAP006290	tRNA-Val	73	0	0	0	NA	NA	NA	NA	NA
AGAP006291	tRNA-Val	73	0	0	0	NA	NA	NA	NA	NA
AGAP006292	tRNA-Val	73	0	0	0	NA	NA	NA	NA	NA
AGAP006293	tRNA-Val	73	0	0	0	NA	NA	NA	NA	NA
AGAP006294	tRNA-Val	73	0	0	0	NA	NA	NA	NA	NA
AGAP006295	tRNA-Val	73	0	0	0	NA	NA	NA	NA	NA
AGAP006296	tRNA-Val	73	0	0	0	NA	NA	NA	NA	NA
AGAP006297	tRNA-Val	73	0	0	0	NA	NA	NA	NA	NA
AGAP006298	tRNA-Val	73	0	0	0	NA	NA	NA	NA	NA
AGAP006299	tRNA-Val	73	0	0	0	NA	NA	NA	NA	NA
AGAP006300	tRNA-Val	73	0	0	0	NA	NA	NA	NA	NA
AGAP006301	tRNA-Val	73	0	0	0	NA	NA	NA	NA	NA
AGAP006302	tRNA-Val	73	0	0	0	NA	NA	NA	NA	NA
AGAP006303	tRNA-Val	73	0	0	0	NA	NA	NA	NA	NA
AGAP006304	tRNA-Val	73	0	0	0	NA	NA	NA	NA	NA
AGAP006305	tRNA-Val	73	0	0	0	NA	NA	NA	NA	NA
AGAP006306	tRNA-Val	73	0	0	0	NA	NA	NA	NA	NA
AGAP006307	tRNA-Val	73	0	0	0	NA	NA	NA	NA	NA
AGAP006308	tRNA-Val	73	0	0	0	NA	NA	NA	NA	NA
AGAP006309	tRNA-Val	73	0	0	0	NA	NA	NA	NA	NA
AGAP006310	tRNA-Val	73	0	0	0	NA	NA	NA	NA	NA
AGAP006311	tRNA-Val	73	0	0	0	NA	NA	NA	NA	NA
AGAP006312	tRNA-Val	73	0	0	0	NA	NA	NA	NA	NA
AGAP006313	tRNA-Val	73	0	0	0	NA	NA	NA	NA	NA
AGAP006314	tRNA-Val	73	0	0	0	NA	NA	NA	NA	NA
AGAP006315	tRNA-Val	73	0	0	0	NA	NA	NA	NA	NA
AGAP006316	tRNA-Val	73	0	0	0	NA	NA	NA	NA	NA
AGAP006317	tRNA-Val	73	0	0	0	NA	NA	NA	NA	NA
AGAP006318	tRNA-Val	73	0	0	0	NA	NA	NA	NA	NA
AGAP006319	tRNA-Val	73	0	0	0	NA	NA	NA	NA	NA
AGAP006320	tRNA-Val	73	0	0	0	NA	NA	NA	NA	NA
AGAP006332	tRNA-Val	73	0	0	0	NA	NA	NA	NA	NA
AGAP006338	tRNA-Val	73	0	0	0	NA	NA	NA	NA	NA
AGAP006341	tRNA-Val	73	0	0	0	NA	NA	NA	NA	NA
AGAP006351	tRNA-Val	73	0	0	0	NA	NA	NA	NA	NA
AGAP006801	tRNA-Val	73	0	0	0	NA	NA	NA	NA	NA
AGAP007268	tRNA-Val	73	0	0	0	NA	NA	NA	NA	NA
AGAP007350	tRNA-Val	73	0	0	0	NA	NA	NA	NA	NA
AGAP007351	tRNA-Val	73	0	0	0	NA	NA	NA	NA	NA
AGAP007352	tRNA-Val	73	0	0	0	NA	NA	NA	NA	NA
AGAP007360	tRNA-Val	73	0	0	0	NA	NA	NA	NA	NA
AGAP007441	tRNA-Val	73	0	0	0	NA	NA	NA	NA	NA
AGAP008581	tRNA-Val	73	0	0	0	NA	NA	NA	NA	NA
AGAP008586	tRNA-Val	73	0	0	0	NA	NA	NA	NA	NA
AGAP010868	tRNA-Val	73	0	0	0	NA	NA	NA	NA	NA
AGAP011259	tRNA-Val	73	0	0	0	NA	NA	NA	NA	NA
AGAP011261	tRNA-Val	73	0	0	0	NA	NA	NA	NA	NA
AGAP011263	tRNA-Val	73	0	0	0	NA	NA	NA	NA	NA
AGAP011265	tRNA-Val	73	0	0	0	NA	NA	NA	NA	NA
AGAP011268	tRNA-Val	73	0	0	0	NA	NA	NA	NA	NA
AGAP011596	tRNA-Val	73	0	0	0	NA	NA	NA	NA	NA
AGAP012147	tRNA-Val	73	0	0	0	NA	NA	NA	NA	NA
AGAP012640	tRNA-Val	73	0	0	0	NA	NA	NA	NA	NA
AGAP028392	tRNA-Val	72	0	0	0	NA	NA	NA	NA	NA
AGAP009584	TRX1	718	292.578	385.706	4557.29	-0.299356	0.437235	0.684658	0.49356	0.750657
AGAP007201	TRX2	755	131.568	100.139	1628.48	0.382825	0.269746	-1.41921	0.155839	0.489463
AGAP003338	TRX3	1208	67.8103	48.801	1312.29	0.441927	0.327632	-1.34885	0.177385	0.514365
AGAP000565	TRXR	3502	106.782	43.5392	4937.78	1.14504	0.384626	-2.97703	0.00291053	0.0389651
AGAP003062	TUBE	2214	6.55126	5.79797	252.288	0.160233	0.296067	-0.541205	0.588366	0.800586
AGAP000352	TWDL1	1065	0	0	0	NA	NA	NA	NA	NA
AGAP013269	TWDL10	1473	0	0	0	NA	NA	NA	NA	NA
AGAP001543	TWDL11	730	0	0	0	NA	NA	NA	NA	NA
AGAP004576	TWDL12	772	0	0	0	NA	NA	NA	NA	NA
AGAP000937	TWDL2	444	0	0	0	NA	NA	NA	NA	NA
AGAP013421	TWDL3	1074	0	0	0	NA	NA	NA	NA	NA
AGAP013175	TWDL4	1089	0	0	0	NA	NA	NA	NA	NA
AGAP013080	TWDL5	1164	0	0	0	NA	NA	NA	NA	NA
AGAP013319	TWDL6	1098	0	0	0	NA	NA	NA	NA	NA
AGAP013308	TWDL7	786	0	0	0	NA	NA	NA	NA	NA
AGAP000537	TWDL8	633	0	0	0	NA	NA	NA	NA	NA
AGAP000538	TWDL9	927	0	0	0	NA	NA	NA	NA	NA
AGAP013587	U1	166	0	0	0	NA	NA	NA	NA	NA
AGAP013599	U1	167	0	0	0	NA	NA	NA	NA	NA
AGAP013627	U1	165	0	0	0	NA	NA	NA	NA	NA
AGAP013642	U1	166	0	128.114	197.728	-4.33299	0.542969	7.98018	1.46e-15	1.58e-13
AGAP013689	U1	165	0	0	0	NA	NA	NA	NA	NA
AGAP013700	U11	171	0	0	0	NA	NA	NA	NA	NA
AGAP013675	U12	182	0	0	0	NA	NA	NA	NA	NA
AGAP013596	U2	194	0	0	0	NA	NA	NA	NA	NA
AGAP013600	U2	194	0	0	0	NA	NA	NA	NA	NA
AGAP013615	U2	193	0	0	0	NA	NA	NA	NA	NA
AGAP013641	U2	194	0	0	0	NA	NA	NA	NA	NA
AGAP013643	U2	166	0	0	0	NA	NA	NA	NA	NA
AGAP013670	U2	194	0	0	0	NA	NA	NA	NA	NA
AGAP013674	U2	195	0	0	0	NA	NA	NA	NA	NA
AGAP013555	U3	203	0	60.4549	113.727	-4.91605	0.519604	9.46114	3.05e-21	5.2e-19
AGAP013603	U3	203	0	0	0	NA	NA	NA	NA	NA
AGAP013607	U4	141	0	0	0	NA	NA	NA	NA	NA
AGAP013633	U4	134	0	0	0	NA	NA	NA	NA	NA
AGAP028287	U4atac	111	0	0	0	NA	NA	NA	NA	NA
AGAP013574	U5	123	0	0	0	NA	NA	NA	NA	NA
AGAP013579	U5	123	0	0	0	NA	NA	NA	NA	NA
AGAP013590	U5	122	0	0	0	NA	NA	NA	NA	NA
AGAP013598	U5	127	0	0	0	NA	NA	NA	NA	NA
AGAP013707	U5	123	0	0	0	NA	NA	NA	NA	NA
AGAP028337	U5	119	0	0	0	NA	NA	NA	NA	NA
AGAP013556	U6	107	0	0	0	NA	NA	NA	NA	NA
AGAP013557	U6	107	0	0	0	NA	NA	NA	NA	NA
AGAP013560	U6	107	0	0	0	NA	NA	NA	NA	NA
AGAP013695	U6	107	0	0	0	NA	NA	NA	NA	NA
AGAP028335	U6	64	0	0	0	NA	NA	NA	NA	NA
AGAP013646	U6atac	108	0	0	0	NA	NA	NA	NA	NA
AGAP013686	U6atac	127	0	0	0	NA	NA	NA	NA	NA
AGAP028246	U6atac	56	0	0	0	NA	NA	NA	NA	NA
AGAP028268	U6atac	56	0	0	0	NA	NA	NA	NA	NA
AGAP028276	U6atac	88	0	0	0	NA	NA	NA	NA	NA
AGAP028295	U6atac	56	0	0	0	NA	NA	NA	NA	NA
AGAP028306	U6atac	56	0	0	0	NA	NA	NA	NA	NA
AGAP028324	U6atac	56	0	0	0	NA	NA	NA	NA	NA
AGAP028342	U6atac	56	0	0	0	NA	NA	NA	NA	NA
AGAP028356	U6atac	135	0	0	0	NA	NA	NA	NA	NA
AGAP002095	USP	2570	20.8113	31.6297	1232.87	-0.472527	0.491597	0.961207	0.336448	0.645316
AGAP003153	VATA	2469	302.878	419.503	16401.9	-0.429429	0.355636	1.2075	0.227241	0.558415
AGAP004203	Vg	6299	0	1.08711	63.2242	-3.42416	0.554343	6.17696	6.53e-10	3.74e-08
AGAP002309	WDY	3180	0	0	0	NA	NA	NA	NA	NA
AGAP000005		1834	46.8833	123.772	2861.47	-0.885607	0.544954	1.6251	0.104141	0.413654
AGAP000008		2393	72.553	28.551	2279.36	1.05611	0.472017	-2.23744	0.0252578	0.181823
AGAP000009		4540	41.2575	54.3935	3993.03	-0.364523	0.36138	1.0087	0.31312	0.627395
AGAP000010		1547	17.0801	11.1181	405.909	0.599779	0.249752	-2.4015	0.016328	0.138422
AGAP000011		2123	47.6836	213.436	5114.43	-1.82636	0.415098	4.39981	1.08e-05	0.000319487
AGAP000012		1486	5.92414	3.66322	132.549	0.616124	0.374542	-1.64501	0.0999682	0.406918
AGAP000013		2047	14.1598	19.8982	639.502	-0.415296	0.449069	0.924795	0.355073	0.657711
AGAP000014		735	3.9918	5.31394	63.3775	-0.302392	0.493043	0.613317	0.539667	0.776597
AGAP000015		7674	3.04059	2.56037	392.173	0.163945	0.483093	-0.339366	0.734334	0.872199
AGAP000017		11453	4.65783	12.4187	1782.92	-0.756363	0.559271	1.35241	0.176244	0.513045
AGAP000018		3402	2.73347	4.93165	236.339	-0.0937135	0.342528	0.273593	0.784397	0.894095
AGAP000019		4002	0	1.42144	52.604	-2.85062	0.559526	5.0947	3.49e-07	1.39e-05
AGAP000020		6450	5.74497	6.35368	715.764	-0.134045	0.424844	0.315515	0.752371	0.879865
AGAP000021		1071	67.2147	36.0687	1030.51	0.819113	0.335614	-2.44064	0.0146613	0.128337
AGAP000022		2502	115.37	48.2989	3827.92	1.11812	0.374705	-2.984	0.00284508	0.0384367
AGAP000023		1790	28.5484	10.6122	656.432	1.31069	0.331425	-3.9547	7.66e-05	0.00176672
AGAP000025		4220	5.64229	5.69051	438.072	-0.0255018	0.446255	0.0571462	0.954429	0.979818
AGAP000028		3051	9.5194	12.4398	609.73	-0.271601	0.539404	0.50352	0.614599	0.813624
AGAP000029		12366	8.81333	19.2497	3167.28	-0.725506	0.542649	1.33697	0.181232	0.517907
[truncated: 11,625 more rows]

## Sheet: Palps chemosensory genes
GENE stable ID	Gene name	Length	RPKM coluzzi	RPKM quad	baseMean	Fold change	log2FoldChange	lfcSE	stat	pvalue	padj
AGAP009640	Or1	1254	0.9	0	10.0951	1.12618	0.171436	0.25789	-0.664766	0.5062	NA
AGAP009520	Or10	1128	0	0	0	NA	NA	NA	NA	NA	NA
AGAP011631	Or11	1275	1	1.6	30.7648	-1.03711	-0.0525629	0.282434	0.186107	0.852361	NA
AGAP009396	Or13	1167	1	1.6	28.0661	0.968826	-0.0456909	0.275526	0.165832	0.868289	NA
AGAP009408	Or14	1230	0	0	0	NA	NA	NA	NA	NA	NA
AGAP009398	Or15	1164	2.8	5	83.4263	-1.1328	-0.179889	0.450354	0.399438	0.68957	0.85053
AGAP009394	Or16	1158	0	0	0	NA	NA	NA	NA	NA	NA
AGAP009395	Or17	1164	0	0	0	NA	NA	NA	NA	NA	NA
AGAP009410	Or18	1188	0	0	0	NA	NA	NA	NA	NA	NA
AGAP009519	Or2	1137	0	0	0	NA	NA	NA	NA	NA	NA
AGAP009413	Or20	1188	0	0	0	NA	NA	NA	NA	NA	NA
AGAP009411	Or21	1194	0	0	0	NA	NA	NA	NA	NA	NA
AGAP008114	Or22	1167	0	0	0	NA	NA	NA	NA	NA	NA
AGAP007797	Or23	1200	0.8	1.6	26.6908	-1.04319	-0.0610002	0.272166	0.224129	0.822657	NA
AGAP010507	Or24	1134	2.6	2.3	51.6871	1.02429	0.0346207	0.433706	-0.0798253	0.936376	0.970536
AGAP003054	Or25	1074	0	0	0	NA	NA	NA	NA	NA	NA
AGAP004354	Or26	1203	0	0	0	NA	NA	NA	NA	NA	NA
AGAP004355	Or27	1203	0	0	0	NA	NA	NA	NA	NA	NA
AGAP002722	Or28	1197	418	343.4	8497.45	1.17881	0.237329	0.439875	-0.539538	0.589516	0.801414
AGAP009111	Or29	1161	0	0	0	NA	NA	NA	NA	NA	NA
AGAP011469	Or3	1227	0	0	0	NA	NA	NA	NA	NA	NA
AGAP009391	Or30	1131	0	0	0	NA	NA	NA	NA	NA	NA
AGAP004974	Or31	1119	0	0	0	NA	NA	NA	NA	NA	NA
AGAP004951	Or32	1155	0	0	0	NA	NA	NA	NA	NA	NA
AGAP005760	Or33	1194	0	0	0	NA	NA	NA	NA	NA	NA
AGAP002125	Or34	1214	0	0	0	NA	NA	NA	NA	NA	NA
AGAP004971	Or35	1131	0	0	0	NA	NA	NA	NA	NA	NA
AGAP001012	Or36	1224	0	0	0	NA	NA	NA	NA	NA	NA
AGAP002126	Or37	1182	0	0	0	NA	NA	NA	NA	NA	NA
AGAP002640	Or38	1224	0	0	0	NA	NA	NA	NA	NA	NA
AGAP002639	Or39	1227	0.9	0	9.75286	1.12612	0.171357	0.257847	-0.664567	0.506327	NA
AGAP011468	Or4	1194	0	0	0	NA	NA	NA	NA	NA	NA
AGAP002558	Or40	1365	0	0	0	NA	NA	NA	NA	NA	NA
AGAP000226	Or41	1149	0	0	0	NA	NA	NA	NA	NA	NA
AGAP004278	Or42	1164	0	0	0	NA	NA	NA	NA	NA	NA
AGAP010504	Or43	1161	0	0	0	NA	NA	NA	NA	NA	NA
AGAP010505	Or44	1161	0	0	0	NA	NA	NA	NA	NA	NA
AGAP003053	Or45	1152	0	0	0	NA	NA	NA	NA	NA	NA
AGAP009392	Or46	1164	0	0	0	NA	NA	NA	NA	NA	NA
AGAP009393	Or47	1164	0	0	0	NA	NA	NA	NA	NA	NA
AGAP006666	Or48	1194	0	0	0	NA	NA	NA	NA	NA	NA
AGAP006667	Or49	1215	0	0	0	NA	NA	NA	NA	NA	NA
AGAP011467	Or5	1176	0	0	0	NA	NA	NA	NA	NA	NA
AGAP009412	Or50	1501	0	0	0	NA	NA	NA	NA	NA	NA
AGAP009409	Or51	1194	0	0	0	NA	NA	NA	NA	NA	NA
AGAP000230	Or52	1164	0	0	0	NA	NA	NA	NA	NA	NA
AGAP009390	Or53	1131	0	0	0	NA	NA	NA	NA	NA	NA
AGAP011813	Or54	1101	0	0	0	NA	NA	NA	NA	NA	NA
AGAP009397	Or55	1119	1.9	2.1	40.9856	0.989948	-0.0145751	0.300881	0.0484413	0.961365	0.983299
AGAP004356	Or56	1203	0	0	0	NA	NA	NA	NA	NA	NA
AGAP004357	Or57	1203	0	0	0	NA	NA	NA	NA	NA	NA
AGAP004067	Or58	1212	0	0	0	NA	NA	NA	NA	NA	NA
AGAP002995	Or59	1248	0	0	0	NA	NA	NA	NA	NA	NA
AGAP006167	Or6	1212	0	0	0	NA	NA	NA	NA	NA	NA
AGAP011979	Or60	1278	0	0	0	NA	NA	NA	NA	NA	NA
AGAP011991	Or61	1260	0	0	0	NA	NA	NA	NA	NA	NA
AGAP011978	Or62	1251	0	0	0	NA	NA	NA	NA	NA	NA
AGAP011989	Or63	1239	0	0	0	NA	NA	NA	NA	NA	NA
AGAP011990	Or64	1257	0	0	0	NA	NA	NA	NA	NA	NA
AGAP008894	Or65	1266	0	0	0	NA	NA	NA	NA	NA	NA
AGAP003310	Or66	1182	0	0	0	NA	NA	NA	NA	NA	NA
AGAP009704	Or68	1173	0	1.6	17.7934	-1.1273	-0.172867	0.258426	0.668924	0.503544	NA
AGAP009705	Or69	1173	0	0	0	NA	NA	NA	NA	NA	NA
AGAP009706	Or70	1161	0	0	0	NA	NA	NA	NA	NA	NA
AGAP009707	Or71	1161	0	0	0	NA	NA	NA	NA	NA	NA
AGAP009718	Or72	1167	0	0	0	NA	NA	NA	NA	NA	NA
AGAP009719	Or73	1167	0	0	0	NA	NA	NA	NA	NA	NA
AGAP009720	Or74	1161	0	0	0	NA	NA	NA	NA	NA	NA
AGAP002045	Or75	1236	0	0	0	NA	NA	NA	NA	NA	NA
AGAP002046	Or76	1236	0	0	0	NA	NA	NA	NA	NA	NA
AGAP002044	Or77	1155	0	0	0	NA	NA	NA	NA	NA	NA
AGAP001912	Or8	1200	516.7	366.1	9916.6	1.3565	0.439891	0.403935	-1.08902	0.276147	0.598555
AGAP013512	Or81	690	0	0	0	NA	NA	NA	NA	NA	NA
AGAP008333	Or9	1257	0	0	0	NA	NA	NA	NA	NA	NA
AGAP002560	ORCO	1437	1054.1	982	27309.1	1.07983	0.1108	0.339143	-0.326705	0.743891	0.876164
AGAP000140	IR100a	2004	31.9362	6.70684	727.896	3.77745	1.91741	0.409393	-4.68355	2.82e-06	9.69e-05
AGAP000293	IR100h	2103	0	0	0	NA	NA	NA	NA	NA	NA
AGAP004475	IR100i	1353	0	0	0	NA	NA	NA	NA	NA	NA
AGAP013425	IR101	2022	0	0	0	NA	NA	NA	NA	NA	NA
AGAP005677	IR133	1656	0	0	0	NA	NA	NA	NA	NA	NA
AGAP005678	IR134	1692	0	0	0	NA	NA	NA	NA	NA	NA
AGAP005679	IR135	1719	0	0	0	NA	NA	NA	NA	NA	NA
AGAP006440	IR136	3225	0	0	0	NA	NA	NA	NA	NA	NA
AGAP006691	IR139	1707	0	0	0	NA	NA	NA	NA	NA	NA
AGAP013242	IR140.1	1803	0	0	0	NA	NA	NA	NA	NA	NA
AGAP013436	IR140.2	1584	0	0	0	NA	NA	NA	NA	NA	NA
AGAP013473	IR141	924	0	0	0	NA	NA	NA	NA	NA	NA
AGAP006407	IR142	1332	0	0	0	NA	NA	NA	NA	NA	NA
AGAP008511	IR21a	2928	0	0	0	NA	NA	NA	NA	NA	NA
AGAP010272	IR25a	2745	72.2346	116.289	4799.99	-1.56011	-0.641648	0.262517	2.44421	0.0145168	0.1274
AGAP009014	IR31a	1869	0	0	0	NA	NA	NA	NA	NA	NA
AGAP004021	IR40a	2229	0	0	0	NA	NA	NA	NA	NA	NA
AGAP002904	IR41a	1914	6.90605	27.0621	604.747	-3.13451	-1.64824	0.403415	4.08571	4.39e-05	0.00110178
AGAP008759	IR41b	1932	0	0	0	NA	NA	NA	NA	NA	NA
AGAP012951	IR41c	1992	3.77438	0	69.2186	11.1806	3.48293	0.550967	-6.32148	2.59e-10	1.57e-08
AGAP003531	IR41n	1908	5.79593	0	101.361	18.9749	4.24602	0.533756	-7.955	1.79e-15	1.92e-13
AGAP004432	IR41t.1	1728	0	0	0	NA	NA	NA	NA	NA	NA
AGAP012969	IR41t.2	1884	0	0	0	NA	NA	NA	NA	NA	NA
AGAP011943	IR60a	1938	0	0	0	NA	NA	NA	NA	NA	NA
AGAP004923	IR64a	1701	0	0	0	NA	NA	NA	NA	NA	NA
AGAP007951	IR68a	2148	0	0	0	NA	NA	NA	NA	NA	NA
AGAP004969	IR75d	1446	0.887966	0	11.2928	1.12637	0.171677	0.258017	-0.665369	0.505814	NA
AGAP013085	IR75g	864	0	0	0	NA	NA	NA	NA	NA	NA
AGAP001811	IR75h.1	1671	0	0	0	NA	NA	NA	NA	NA	NA
AGAP001812	IR75h.2	1944	0.560419	0	9.58176	1.12608	0.171315	0.257825	-0.664463	0.506394	NA
AGAP007498	IR75k	2028	3.14636	5.62777	164.948	-1.70979	-0.773822	0.282185	2.74225	0.00610199	0.0697954
AGAP005466	IR75l	1926	1.08081	0	18.308	1.12698	0.172459	0.258431	-0.667332	0.50456	NA
AGAP011968	IR76b	1536	8.74878	5.64893	201.913	1.36366	0.447485	0.487178	-0.918524	0.358345	0.659642
AGAP013154	IR7h.1	2001	0	0	0	NA	NA	NA	NA	NA	NA
AGAP013363	IR7i	1863	0	0	0	NA	NA	NA	NA	NA	NA
AGAP000714	IR7n	2244	0	0	0	NA	NA	NA	NA	NA	NA
AGAP013409	IR7s	1974	0	0	0	NA	NA	NA	NA	NA	NA
AGAP002763	IR7t	1905	2.14056	0	37.7101	2.86712	1.5196	0.534623	-2.84238	0.00447781	0.0545199
AGAP013285	IR7u	1839	0	0	0	NA	NA	NA	NA	NA	NA
AGAP013416	IR7w	1938	6.40219	0	116.172	27.7267	4.7932	0.514368	-9.31863	1.18e-20	1.97e-18
AGAP013520	IR7x	1953	0	0	0	NA	NA	NA	NA	NA	NA
AGAP013172	IR7y	1959	0	0	0	NA	NA	NA	NA	NA	NA
AGAP010411	IR8a	2484	1.29227	2.02992	75.0481	-1.10351	-0.142099	0.445446	0.319004	0.749724	0.879137
AGAP000256	IR93a	2574	0.377905	0	8.55514	1.12586	0.171031	0.257674	-0.663748	0.506851	NA
AGAP004114	Gr1	1164	0	0	0	NA	NA	NA	NA	NA	NA
AGAP009804	Gr10	1167	0	0	0	NA	NA	NA	NA	NA	NA
AGAP009803	Gr11	1194	0	0	0	NA	NA	NA	NA	NA	NA
AGAP009802	Gr12	1182	0	0	0	NA	NA	NA	NA	NA	NA
AGAP002635	Gr13	1260	0	0	0	NA	NA	NA	NA	NA	NA
AGAP006399	Gr14	1335	0	0	0	NA	NA	NA	NA	NA	NA
AGAP003253	Gr15	1344	2.00033	1.31185	41.1924	1.08252	0.11439	0.432175	-0.264684	0.791253	0.897933
AGAP003254	Gr16	1251	0	0	0	NA	NA	NA	NA	NA	NA
AGAP003255	Gr17	1233	0	0	0	NA	NA	NA	NA	NA	NA
AGAP003256	Gr18	1431	0	0	0	NA	NA	NA	NA	NA	NA
AGAP002275	Gr2	1512	0	0	0	NA	NA	NA	NA	NA	NA
AGAP003259	Gr20	1347	0	0	0	NA	NA	NA	NA	NA	NA
AGAP003260	Gr21	1419	0	62.8969	827.315	-198.682	-7.63432	0.456838	16.7112	1.09e-62	1.21e-59
AGAP009999	Gr22	1404	594.709	729.845	17367.2	-1.17351	-0.230836	0.407406	0.5666	0.570986	0.791207
AGAP003098	Gr23	1458	687.767	447.754	15524.9	1.47777	0.563418	0.380446	-1.48094	0.138622	0.468192
AGAP001915	Gr24	1374	371.892	262.948	8162.51	1.38103	0.465743	0.35722	-1.3038	0.192303	0.528857
AGAP004727	Gr25	1290	0	0	0	NA	NA	NA	NA	NA	NA
AGAP006717	Gr26	1338	0	16.094	199.576	-62.3079	-5.96134	0.488132	12.2126	2.66e-34	9.09e-32
AGAP006716	Gr27	1224	0	0	0	NA	NA	NA	NA	NA	NA
AGAP006713	Gr28	1805	1.33186	0	22.6057	1.43628	0.522339	0.404176	-1.29235	0.196235	NA
AGAP006874	Gr29	1248	0	0	0	NA	NA	NA	NA	NA	NA
AGAP009858	Gr3	1125	0	0	0	NA	NA	NA	NA	NA	NA
AGAP006875	Gr30	1269	0	0	0	NA	NA	NA	NA	NA	NA
AGAP006876	Gr31	1251	0	0	0	NA	NA	NA	NA	NA	NA
AGAP006877	Gr32	2349	0	0	0	NA	NA	NA	NA	NA	NA
AGAP010195	Gr33	1332	0	0	0	NA	NA	NA	NA	NA	NA
AGAP006450	Gr34	1290	0	0	0	NA	NA	NA	NA	NA	NA
AGAP011915	Gr35	1356	0	0	0	NA	NA	NA	NA	NA	NA
AGAP001123	Gr36	1215	0	0	0	NA	NA	NA	NA	NA	NA
AGAP001117	Gr37	4971	0	0	0	NA	NA	NA	NA	NA	NA
AGAP001114	Gr38	1218	0	0	0	NA	NA	NA	NA	NA	NA
AGAP001119	Gr39	1284	0	0	0	NA	NA	NA	NA	NA	NA
AGAP009857	Gr4	1269	0	0	0	NA	NA	NA	NA	NA	NA
AGAP001120	Gr40	1182	0	0	0	NA	NA	NA	NA	NA	NA
AGAP001122	Gr41	1266	0	0	0	NA	NA	NA	NA	NA	NA
AGAP001115	Gr42	1314	0	0	0	NA	NA	NA	NA	NA	NA
AGAP005047	Gr43	1287	0	0	0	NA	NA	NA	NA	NA	NA
AGAP009256	Gr44	5046	0	0	0	NA	NA	NA	NA	NA	NA
AGAP007757	Gr45	1370	0	0	0	NA	NA	NA	NA	NA	NA
AGAP007756	Gr46	1332	0	0	0	NA	NA	NA	NA	NA	NA
AGAP005514	Gr47	1485	0	0	0	NA	NA	NA	NA	NA	NA
AGAP001170	Gr48	1206	0	0	0	NA	NA	NA	NA	NA	NA
AGAP001169	Gr49	2202	1.5143	0	31.6524	1.88362	0.913511	0.479948	-1.90336	0.0569942	NA
AGAP009853	Gr5	1326	0	0	0	NA	NA	NA	NA	NA	NA
AGAP001171	Gr50	1215	0	0	0	NA	NA	NA	NA	NA	NA
AGAP001172	Gr51	1251	2.29544	0	27.1018	1.64815	0.720852	0.448927	-1.60572	0.108335	NA
AGAP001173	Gr52	1215	9.51508	0	108.534	22.743	4.50735	0.525179	-8.5825	9.28e-18	1.19e-15
AGAP002633	Gr53	1293	0	0	0	NA	NA	NA	NA	NA	NA
AGAP004313	Gr54	1155	0	0	0	NA	NA	NA	NA	NA	NA
AGAP006917	Gr55	1158	0	0	0	NA	NA	NA	NA	NA	NA
AGAP006143	Gr56	5502	0	1.12414	57.2373	-8.87486	-3.14972	0.557583	5.64889	1.61e-08	7.67e-07
AGAP004716	Gr57	1365	0	0	0	NA	NA	NA	NA	NA	NA
AGAP001125	Gr58	1230	0	0	0	NA	NA	NA	NA	NA	NA
AGAP001137	Gr59	1149	0.880449	0	8.89735	1.12594	0.171133	0.257728	-0.664004	0.506687	NA
AGAP009854	Gr6	1272	0	0	0	NA	NA	NA	NA	NA	NA
AGAP001121	Gr60	1146	0	4.49951	47.7626	-4.96059	-2.31051	0.557366	4.14541	3.39e-05	0.000880352
AGAP009855	Gr7	1263	0	0	0	NA	NA	NA	NA	NA	NA
AGAP009856	Gr8	1104	0	0	0	NA	NA	NA	NA	NA	NA
AGAP009805	Gr9	12120	0	0.198604	22.4936	-1.12744	-0.173049	0.258567	0.669263	0.503328	NA
AGAP003309	OBP1	1055	798.56	643.576	14110.5	1.19481	0.256777	0.41715	-0.615551	0.538191	0.775661
AGAP001189	OBP10	514	3508.62	1605.66	24608.9	1.97674	0.983122	0.391831	-2.50905	0.0121057	0.112161
AGAP002025	OBP11	655	0	0	0	NA	NA	NA	NA	NA	NA
AGAP002188	OBP12	869	0	0	0	NA	NA	NA	NA	NA	NA
AGAP002905	OBP13	629	63.623	3.08432	380.213	1.30623	0.385408	0.379142	-1.01653	0.309378	0.6241
AGAP002189	OBP14	683	0	0	0	NA	NA	NA	NA	NA	NA
AGAP003307	OBP15	462	28.2259	32.1204	257.863	-1.11312	-0.154604	0.459874	0.336189	0.736729	0.872685
AGAP012319	OBP18	531	0	0	0	NA	NA	NA	NA	NA	NA
AGAP004433	OBP19	414	29.3038	30.8038	234.418	0.986208	-0.0200364	0.526062	0.0380876	0.969618	0.98606
AGAP003306	OBP2	474	156.207	136.411	1287.69	1.11716	0.159832	0.430972	-0.370864	0.710739	0.85987
AGAP005208	OBP20	686	267.589	197.953	2935.65	1.25372	0.326212	0.452495	-0.720917	0.47096	0.739533
AGAP008398	OBP21	411	0	0	0	NA	NA	NA	NA	NA	NA
AGAP010409	OBP22	435	92.4459	78.3782	692.438	1.14953	0.201046	0.438328	-0.458666	0.646474	0.830526
AGAP012318	OBP23	396	11.197	0	41.5145	3.42429	1.77581	0.546164	-3.25142	0.00114832	0.0188053
AGAP012320	OBP25	757	2798.59	766.77	25347.6	3.06856	1.61756	0.393541	-4.11028	3.95e-05	0.000999325
AGAP012321	OBP26	579	240.491	74.4018	1659.76	2.51631	1.33131	0.447359	-2.97593	0.002921	0.039026
AGAP012323	OBP27	459	0	0	0	NA	NA	NA	NA	NA	NA
AGAP012325	OBP28	532	15.3805	61.2194	380.494	-2.53048	-1.33941	0.51696	2.59093	0.00957161	0.0956765
AGAP012331	OBP29	531	0	0	0	NA	NA	NA	NA	NA	NA
AGAP001409	OBP3	1269	269.692	190.344	5400.16	1.317	0.397254	0.442213	-0.898332	0.369009	0.668192
AGAP011647	OBP30	870	0	0	0	NA	NA	NA	NA	NA	NA
AGAP010649	OBP31	942	0	0	0	NA	NA	NA	NA	NA	NA
AGAP000638	OBP32	963	0	0	0	NA	NA	NA	NA	NA	NA
AGAP000640	OBP33	1005	0	0	0	NA	NA	NA	NA	NA	NA
AGAP000641	OBP34	936	0	0	0	NA	NA	NA	NA	NA	NA
AGAP000642	OBP35	834	0	0	0	NA	NA	NA	NA	NA	NA
AGAP000643	OBP36	834	0	0	0	NA	NA	NA	NA	NA	NA
AGAP000644	OBP37	936	0	0	0	NA	NA	NA	NA	NA	NA
AGAP000580	OBP38	1011	0	0	0	NA	NA	NA	NA	NA	NA
AGAP002190	OBP39	858	0	0	0	NA	NA	NA	NA	NA	NA
AGAP010489	OBP4	732	536.026	430.478	6573.31	1.19922	0.262096	0.425228	-0.616366	0.537653	0.775661
AGAP002191	OBP40	954	0	0	0	NA	NA	NA	NA	NA	NA
AGAP005182	OBP41	840	0	0	0	NA	NA	NA	NA	NA	NA
AGAP009065	OBP42	867	0	0	0	NA	NA	NA	NA	NA	NA
AGAP009402	OBP43	1002	0	0	0	NA	NA	NA	NA	NA	NA
AGAP010648	OBP44	984	0	0	0	NA	NA	NA	NA	NA	NA
AGAP010650	OBP45	1071	0	0	0	NA	NA	NA	NA	NA	NA
AGAP007289	OBP46	600	0	31.6816	175.879	-73.3496	-6.19672	0.470044	13.1833	1.1e-39	4.42e-37
AGAP007287	OBP47	687	295.86	253.099	3488.19	1.128	0.173762	0.438612	-0.396164	0.691984	0.851535
AGAP007286	OBP48	750	37652.4	24612	436589	1.4855	0.570951	0.340476	-1.67692	0.0935575	0.393749
AGAP006075	OBP49	540	2.08956	0	9.92396	1.12615	0.171397	0.257869	-0.664669	0.506263	NA
AGAP009629	OBP5	798	200.463	131.147	2458.17	1.47103	0.556831	0.332552	-1.67441	0.0940492	0.394509
AGAP006076	OBP50	501	6.87316	0	30.2852	1.12737	0.172965	0.258696	-0.668601	0.50375	NA
AGAP006077	OBP51	642	4.30303	0	24.2966	1.12722	0.172774	0.258596	-0.668124	0.504054	NA
AGAP006078	OBP52	513	0	0	0	NA	NA	NA	NA	NA	NA
AGAP006079	OBP53	606	0	0	0	NA	NA	NA	NA	NA	NA
AGAP006080	OBP54	655	25.9295	0	149.373	1.12786	0.173585	0.259021	-0.670158	0.502757	0.754184
AGAP006081	OBP55	471	0	0	0	NA	NA	NA	NA	NA	NA
AGAP011367	OBP56	784	32.6657	0	243.364	32.2163	5.00972	0.52212	-9.59495	8.4e-22	1.49e-19
AGAP011368	OBP57	762	10799.9	3525.09	102507	2.59416	1.37527	0.410966	-3.34642	0.000818622	0.0140816
AGAP003530	OBP6	533	64.4679	52.9821	580.454	1.15656	0.209846	0.479968	-0.437207	0.661961	0.837558
AGAP006760	OBP62	468	0	0	0	NA	NA	NA	NA	NA	NA
AGAP007281	OBP63	597	0	0	0	NA	NA	NA	NA	NA	NA
AGAP007282	OBP64	615	0	0	0	NA	NA	NA	NA	NA	NA
AGAP002556	OBP66	660	109.149	79.7107	1153.91	1.34658	0.4293	0.253652	-1.69247	0.0905556	0.389275
AGAP012322	OBP67	408	120.558	25.7071	557.78	3.83806	1.94038	0.385047	-5.03932	4.67e-07	1.83e-05
AGAP012324	OBP68	429	0	0	0	NA	NA	NA	NA	NA	NA
AGAP006368	OBP69	1049	0	0	0	NA	NA	NA	NA	NA	NA
AGAP001556	OBP7	878	331.408	176.54	4092.22	1.61196	0.688819	0.463318	-1.48671	0.137092	0.466217
AGAP007283	OBP70	639	0	0	0	NA	NA	NA	NA	NA	NA
AGAP006074	OBP71	861	1.19755	0	9.06845	1.12598	0.171181	0.257754	-0.664125	0.50661	NA
AGAP000279	OBP8	531	0	0	0	NA	NA	NA	NA	NA	NA
AGAP000278	OBP9	773	16.7622	8.47417	182.269	1.81982	0.863798	0.389965	-2.21506	0.0267556	0.190138
AGAP008059	CSP1	1014	994.459	1321.64	21922.6	-1.24747	-0.319006	0.436648	0.73058	0.465036	0.736279
AGAP008055	CSP3	507	92.7417	64.6761	738.729	1.37151	0.455762	0.360768	-1.26331	0.206477	0.54062
AGAP008062	CSP4	619	4.80272	3.71455	48.9995	1.04639	0.0654142	0.432984	-0.151078	0.879914	0.944321
AGAP008058	CSP5	1997	102.104	130.565	4288.74	-1.2667	-0.341074	0.257231	1.32594	0.184858	0.521573
AGAP008051	SAP1	994	15403.6	11762.6	251574	1.2972	0.375397	0.289323	-1.2975	0.194459	0.53173
AGAP008052	SAP2	595	102.371	56.6284	872.007	1.7329	0.793191	0.274845	-2.88595	0.00390231	0.0489782
AGAP008054	SAP3	1241	1117.36	2619.4	42879.5	-2.29231	-1.1968	0.174468	6.85974	6.9e-12	5.15e-10
