# Supplementary material for: Chemosensory gene expression in olfactory organs of the anthropophilic Anopheles coluzzii and zoophilic Anopheles quadriannulatus
Source: BMC Genomics. 2017 Sep 22;18:751. doi: 10.1186/s12864-017-4122-7 (PMC5610455; doi:10.1186/s12864-017-4122-7)
Supplement: Supplementary file 2 — RPKM and fold change values for replicate samples for chemosensory genes with small (fold change <2), yet significantly different expression between species. (XLSX 45 kb) [file 12864_2017_4122_MOESM2_ESM.xlsx]

## Sheet: RPKMs and Fold Changes
Athrey et al											Rinker et al 2013
GENE stable ID	Gene name	coluzzii rep1 RPKM	coluzzii rep2 RPKM	quad rep1 RPKM	quad rep2 RPKM	coluzzii average RPKM	quad average RPKM	Fold Change Overall*	Fold Change rep 1	Fold Change rep 2	ColRPKM	QuadRPKM	Log2 Fold Change
AGAP004357	Or57	6.82752	8.24325	4.76096	3.10774	7.53538	3.93435	1.92278	1.43406	2.65249	8.05678	5.19534	-1.09173
AGAP009706	Or70	29.9626	30.9518	17.064	17.7109	30.4572	17.3875	1.82918	1.7559	1.74761	25.111	11.5741	-1.57623
AGAP001012	Or36	13.8762	16.9554	9.66539	9.31398	15.4158	9.48968	1.68342	1.43566	1.82042	27.0865	4.08497	-3.1763
AGAP009705	Or69	28.2937	19.6971	14.0478	16.1638	23.9954	15.1058	1.63021	2.0141	1.2186	35.3466	13.2673	-1.87229
AGAP009718	Or72	30.8595	29.2158	22.8898	24.7921	30.0376	23.8409	1.32202	1.34818	1.17843	23.9931	27.7956	-0.250644
AGAP013512	Or81	47.3452	46.894	33.9509	25.5433	47.1196	29.7471	1.15899	1.39452	1.83586
AGAP004354	Or26	43.3439	37.3921	53.9315	59.6673	40.368	56.7994	-1.33149	-1.24427	-1.59572	27.1117	35.5362	-0.0726179
AGAP002044	Or77	16.9898	14.0737	22.396	22.1102	15.5317	22.2531	-1.35321	-1.3182	-1.57103	6.72661	7.03463	-0.400261
AGAP007797	Or23	99.4168	80.6791	160.126	132.914	90.048	146.52	-1.53094	-1.61065	-1.64744	10.5128	41.6146	1.51627
AGAP009704	Or68	75.9145	64.1028	115.024	122.32	70.0087	118.672	-1.60156	-1.51518	-1.90818	39.8059	66.8159	0.284285
AGAP008333	Or9	29.2413	38.8763	64.4623	67.8767	34.0588	66.1695	-1.78724	-2.20449	-1.74596	6.67034	58.572	2.66073
AGAP009411	Or21	12.9487	12.6293	21.9397	28.0687	12.789	25.0042	-1.81941	-1.69436	-2.2225	7.40884	11.3589	0.148944
AGAP009640	Or1	53.1693	61.2259	114.52	123.348	57.1976	118.934	-1.93665	-2.15388	-2.01464	15.5196	45.3549	1.08136
AGAP013085	IR75g	22.8411	34.3144	16.4638	13.8416	28.5778	15.1527	1.9018	1.38735	2.47908	6.14316	12.0804	0.501775
AGAP011968	IR76b	288.127	351.893	228.527	209.482	320.01	219.004	1.5264	1.2608	1.67983	108.123	134.928	-0.142411
AGAP010272	IR25a	277.324	249.811	397.82	420.996	263.567	409.408	-1.4711	-1.4345	-1.68526	169.259	309.904	0.410761
AGAP004923	IR64a	34.3029	27.4365	49.3473	52.7669	30.8697	51.0571	-1.56025	-1.43857	-1.92324	30.7059	42.4383	0.00427573
AGAP003309	OBP1	38835.5	47180.2	30621.3	30163.6	43007.8	30392.5	1.48047	1.26825	1.56414	43879.5	20408.1	-1.5661
AGAP001409	OBP3	12898.4	12629.3	8108.08	9024.82	12763.8	8566.45	1.56129	1.5908	1.39939	16684.7	3959.42	-2.53685
* Fold change values reported in Table 1 were obtained by converted the "Log2 fold change" estimate obtained by DESeq2 analyses. The fold change vlaues obtained for the replicates were obtained by dividing the RPKM values for each rep.
