# Supplementary material for: Chemosensory gene expression in olfactory organs of the anthropophilic Anopheles coluzzii and zoophilic Anopheles quadriannulatus
Source: BMC Genomics. 2017 Sep 22;18:751. doi: 10.1186/s12864-017-4122-7 (PMC5610455; doi:10.1186/s12864-017-4122-7)
Supplement: Supplementary file 3 — Mapping statistics. (XLSX 27 kb) [file 12864_2017_4122_MOESM3_ESM.xlsx]

## Sheet: Sheet1
		An.coluzzi Ant1	An.coluzzi Ant2	An.coluzzi MP1	An.coluzzi MP2	An.quad Ant1	An.quad Ant2	An.quad MP1	An.quad MP2
	Total Raw Reads	5085561	35277933	49088124	38024575	39100386	39558910	39073346	35638266
	HQ Reads (Q>30)	49838467	32515863	45628563	35109531	36158502	35347867	36335985	35863115
	Uniquely mapping (>50)	26934590	19593469	25729453	21638264	21338030	22483608	13960672	17047596
	Alignment Not Unique	7522378	7338907	6830627	6635156	5394216	5610115	23347605	5844738
