# Supplementary material for: Chemosensory gene expression in olfactory organs of the anthropophilic Anopheles coluzzii and zoophilic Anopheles quadriannulatus
Source: BMC Genomics. 2017 Sep 22;18:751. doi: 10.1186/s12864-017-4122-7 (PMC5610455; doi:10.1186/s12864-017-4122-7)
Supplement: Supplementary file 4 — Protein families enriched in An. coluzzii and An. quadriannulatus antennae and maxillary palps. (XLSX 33 kb) [file 12864_2017_4122_MOESM4_ESM.xlsx]

## Sheet: Sheet1
	An. coluzzii Antennae
Number	Protein family	Panther ID	% genes aginst total	Gene hits against protein class
1	hydrolase	PC00121	0.119	0.161
2	receptor	PC00197	0.088	0.119
3	nucleic acid binding	PC00171	0.081	0.11
4	transporter	PC00227	0.07	0.094
5	oxidoreductase	PC00176	0.059	0.08
6	transferase	PC00220	0.046	0.062
7	enzyme modulator	PC00095	0.041	0.055
8	signaling molecule	PC00207	0.031	0.041
9	extracellular matrix protein	PC00102	0.029	0.039
10	cytoskeletal protein	PC00085	0.029	0.039
11	transfer/carrier protein	PC00219	0.029	0.039
12	calcium-binding protein	PC00060	0.027	0.037
13	defense/immunity protein	PC00090	0.019	0.025
14	cell adhesion molecule	PC00069	0.017	0.023
15	transcription factor	PC00218	0.012	0.016
16	ligase	PC00142	0.01	0.014
17	isomerase	PC00135	0.01	0.014
18	lyase	PC00144	0.007	0.009
19	cell junction protein	PC00070	0.005	0.007
20	membrane traffic protein	PC00150	0.003	0.005
21	chaperone	PC00072	0.003	0.005
22	transmembrane receptor regulatory/adaptor protein	PC00226	0.002	0.002
23	structural protein	PC00211	0.002	0.002
24	storage protein	PC00210	0.002	0.002
	An. coluzzii Maxillary Palps
Number	Protein family	Panther ID	% genes aginst total	Gene hits against protein class
1	oxidoreductase (PC00176)	49	0.133	0.172
2	hydrolase (PC00121)	39	0.106	0.137
3	nucleic acid binding (PC00171)	27	0.073	0.095
4	signaling molecule (PC00207)	24	0.065	0.084
5	transporter (PC00227)	22	0.06	0.077
6	transferase (PC00220)	18	0.049	0.063
7	enzyme modulator (PC00095)	16	0.043	0.056
8	transcription factor (PC00218)	13	0.035	0.046
9	receptor (PC00197)	12	0.033	0.042
10	transfer/carrier protein (PC00219)	11	0.03	0.039
11	cytoskeletal protein (PC00085)	9	0.024	0.032
12	ligase (PC00142)	9	0.024	0.032
13	calcium-binding protein (PC00060)	9	0.024	0.032
14	isomerase (PC00135)	9	0.024	0.032
15	lyase (PC00144)	5	0.014	0.018
16	extracellular matrix protein (PC00102)	3	0.008	0.011
17	cell adhesion molecule (PC00069)	2	0.005	0.007
18	defense/immunity protein (PC00090)	2	0.005	0.007
19	chaperone (PC00072)	2	0.005	0.007
20	transmembrane receptor regulatory/adaptor protein (PC00226)	1	0.003	0.004
21	membrane traffic protein (PC00150)	1	0.003	0.004
22	structural protein (PC00211)	1	0.003	0.004
23	storage protein (PC00210)	1	0.003	0.004
	An. quadriannulatus Antennae
Number	Protein family	Panther ID	% genes aginst total	Gene hits against protein class
1	oxidoreductase	PC00176	0.105	0.133
2	hydrolase	PC00121	0.098	0.124
3	transferase	PC00220	0.083	0.106
4	nucleic acid binding	PC00171	0.08	0.102
5	transporter	PC00227	0.069	0.087
6	receptor	PC00197	0.049	0.062
7	signaling molecule	PC00207	0.041	0.052
8	enzyme modulator	PC00095	0.041	0.052
9	ligase	PC00142	0.039	0.05
10	transcription factor	PC00218	0.036	0.046
11	cytoskeletal protein	PC00085	0.029	0.037
12	transfer/carrier protein	PC00219	0.026	0.033
13	calcium-binding protein	PC00060	0.023	0.029
14	isomerase	PC00135	0.016	0.021
15	lyase	PC00144	0.015	0.019
16	extracellular matrix protein	PC00102	0.008	0.01
17	cell adhesion molecule	PC00069	0.008	0.01
18	membrane traffic protein	PC00150	0.005	0.006
19	chaperone	PC00072	0.005	0.006
20	transmembrane receptor regulatory/adaptor protein	PC00226	0.003	0.004
21	defense/immunity protein	PC00090	0.003	0.004
22	storage protein	PC00210	0.003	0.004
23	structural protein	PC00211	0.002	0.002
	An. quadriannulatus Maxillary Palps
Number	Protein family	Panther ID	% genes aginst total	Gene hits against protein class
1	hydrolase (PC00121)	30	0.133	0.18
2	transporter (PC00227)	18	0.08	0.108
3	oxidoreductase (PC00176)	17	0.075	0.102
4	receptor (PC00197)	16	0.071	0.096
5	nucleic acid binding (PC00171)	14	0.062	0.084
6	enzyme modulator (PC00095)	13	0.058	0.078
7	transferase (PC00220)	10	0.044	0.06
8	extracellular matrix protein (PC00102)	8	0.035	0.048
9	calcium-binding protein (PC00060)	8	0.035	0.048
10	signaling molecule (PC00207)	7	0.031	0.042
11	transcription factor (PC00218)	7	0.031	0.042
12	transfer/carrier protein (PC00219)	6	0.027	0.036
13	ligase (PC00142)	3	0.013	0.018
14	defense/immunity protein (PC00090)	3	0.013	0.018
15	cytoskeletal protein (PC00085)	2	0.009	0.012
16	lyase (PC00144)	2	0.009	0.012
17	chaperone (PC00072)	1	0.004	0.006
18	cell junction protein (PC00070)	1	0.004	0.006
19	isomerase (PC00135)	1	0.004	0.006
20
21
22
23
