# Supplementary material for: Chemosensory gene expression in olfactory organs of the anthropophilic Anopheles coluzzii and zoophilic Anopheles quadriannulatus
Source: BMC Genomics. 2017 Sep 22;18:751. doi: 10.1186/s12864-017-4122-7 (PMC5610455; doi:10.1186/s12864-017-4122-7)
Supplement: Supplementary file 5 — Gene expression data for chemosensory genes in antennae reported in this paper and in Rinker et al. [29]. RPKM and fold change values between replicate antennae samples for genes listed in Table 1. with a Fold Change values <2. Also included are the expression levels for these genes reported in Rinker et al. [29]. (XLSX 80 kb) [file 12864_2017_4122_MOESM5_ESM.xlsx]

## Sheet: Sheet4
Athrey et al 2017													Rinker et al 2013
GENE stable ID	Gene name	Length	RPKM colluzzi	RPKM quad	baseMean	log2FoldChange	lfcSE	stat	pvalue	padj			#GeneSymbol	GFOLD(0.01)	E-FDR	log2fdc	gambiae RPKM	quad RPKM
AGAP009640	Or1	1254	57.1976	118.934	2442.11	-0.953565	0.191228	-4.98655	6.15e-07	8.42e-06			AGAP009640	0.848035	1	1.08136	15.5196	45.3549
AGAP009520	Or10	1128	47.5448	40.7106	1113.71	0.295815	0.182096	1.6245	0.104269	0.326994			AGAP009520	0	1	-0.333577	9.61538	10.5275
AGAP011631	Or11	1275	118.004	86.5337	2921.04	0.510523	0.224481	2.27424	0.0229517	0.110565			AGAP011631	0.871917	1	1.02377	36.9834	103.676
AGAP009396	Or13	1167	98.49	103.132	2619.98	0.0108249	0.175046	0.0618404	0.95069	0.981018			AGAP009396	-0.736114	1	-0.936974	39.0218	28.0634
AGAP009408	Or14	1230	0	1.7164	23.1536	-0.213352	0.314961	-0.677394	0.498156	0.738012			AGAP009408	0	1	1.56067	0.0625391	0.457317
AGAP009398	Or15	1164	191.937	238.879	5583.77	-0.225268	0.2248	-1.00208	0.316304	0.638509			AGAP009398	-0.164636	1	-0.251815	167.526	193.782
AGAP009394	Or16	1158	49.9187	71.0239	1550.54	-0.425383	0.203037	-2.0951	0.0361619	0.156072			AGAP009394	0.865706	1	1.40867	2.72353	10.1468
AGAP009395	Or17	1164	68.4228	75.3608	1860.03	-0.0577796	0.298704	-0.193434	0.846619	0.934939			AGAP009395	-0.174327	1	-0.514166	11.9614	11.5442
AGAP009410	Or18	1188	0	5.65826	73.0476	-5.02689	0.556269	-9.0368	1.61e-19	6.9e-18			AGAP009410	2.215	1	5.0201	0	2.84091
AGAP009519	Or2	1137	39.5921	54.4626	1188.68	-0.37252	0.192018	-1.94002	0.0523771	0.205256			AGAP009519	0	1	-0.203777	10.6894	12.8078
AGAP009413	Or20	1188	0	0	0	NA	NA	NA	NA	NA			AGAP009413	0	1	2.69817	0	0.526094
AGAP008114	Or22	1167	18.4575	11.6818	393.629	0.693	0.272745	2.54084	0.0110588	0.062073			AGAP008114	-1.11609	1	-1.51964	11.8647	5.67695
AGAP007797	Or23	1200	90.048	146.52	3139.26	-0.614421	0.186786	-3.28944	0.00100387	0.00805577			AGAP007797	1.23743	1	1.51627	10.5128	41.6146
AGAP010507	Or24	1134	140.712	148.669	3666.22	0.00358498	0.264878	0.0135345	0.989201	0.996073			AGAP010507	-0.911212	1	-1.04438	95.1024	63.4921
AGAP003054	Or25	1074	11.9858	15.8951	333.233	-0.317444	0.239789	-1.32385	0.185554	0.47028			AGAP003054	0	1	0.367474	5.3001	9.48557
AGAP004354	Or26	1203	40.368	56.7994	1296.48	-0.413037	0.152328	-2.71151	0.00669782	0.0407015			AGAP004354	0	1	-0.0726179	27.1117	35.5362
AGAP004355	Or27	1203	8.01438	8.50428	221.916	-0.00539328	0.291825	-0.0184812	0.985255	0.9953			AGAP004355	-0.261088	1	-0.626171	10.3587	9.24771
AGAP002722	Or28	1197	1.27299	0	16.8526	0.212985	0.314727	0.676731	0.498577	0.738012			AGAP002722	-0.494316	1	-2.20183	1.09629	0.296912
AGAP009111	Or29	1161	33.9891	38.6924	940.305	-0.107942	0.189534	-0.569513	0.569008	0.783003			AGAP009111	-1.04576	1	-1.40762	14.245	7.37511
AGAP011469	Or3	1227	0	0	0	NA	NA	NA	NA	NA			AGAP011469	0	1	-0.761259	0	0
AGAP009391	Or30	1131	0	6.7706	83.171	-5.62784	0.520532	-10.8117	3.03e-27	2.97e-25			AGAP009391	0	1	2.40867	0	0.442087
AGAP004974	Or31	1119	41.1031	33.8613	939.04	0.349452	0.210684	1.65865	0.0971854	0.312968			AGAP004974	0	1	0.0917647	13.0611	19.2136
AGAP004951	Or32	1155	16.2644	17.7455	438.551	-0.0437006	0.261691	-0.166993	0.867375	0.944868			AGAP004951	0.460469	1	0.790537	8.72461	20.8874
AGAP005760	Or33	1194	4.14823	22.543	348.731	-2.32015	0.179814	-12.903	4.33e-38	1.04e-35			AGAP005760	4.00932	1	4.79742	0.794191	32.5406
AGAP002125	Or34	1214	0	0	0	NA	NA	NA	NA	NA			AGAP002125	0	1	-0.761259	0	0
AGAP004971	Or35	1131	31.3533	37.386	864.983	-0.175498	0.158171	-1.10955	0.267193	0.582025			AGAP004971	-1.27069	1	-1.5569	24.9609	11.66
AGAP001012	Or36	1224	15.4158	9.48968	342.723	0.751394	0.230245	3.26345	0.00110063	0.00866964			AGAP001012	-2.78651	1	-3.1763	27.0865	4.08497
AGAP002126	Or37	1182	0	0	0	NA	NA	NA	NA	NA			AGAP002126	0	1	0.823703	0	0.105753
AGAP002640	Or38	1224	16.2734	20.0591	494.593	-0.224752	0.146677	-1.53229	0.125451	0.371693			AGAP002640	0	1	0.186813	6.15887	9.7018
AGAP002639	Or39	1227	80.8228	116.028	2683.36	-0.430404	0.193943	-2.21923	0.026471	0.123108			AGAP002639	-0.277356	1	-0.446623	44.6994	45.1813
AGAP011468	Or4	1194	0	0	0	NA	NA	NA	NA	NA			AGAP011468	0	1	0.823703	0	0.10469
AGAP002558	Or40	1365	0	0	0	NA	NA	NA	NA	NA			AGAP002558	0	1	-0.761259	0	0
AGAP000226	Or41	1149	31.6468	31.7949	812.785	0.0700289	0.188733	0.371048	0.710602	0.863083			AGAP000226	-0.873273	1	-1.34622	8.16764	4.40601
AGAP004278	Or42	1164	21.7787	28.8584	655.466	-0.31885	0.229976	-1.38645	0.165609	0.439741			AGAP004278	-0.896202	1	-1.18395	20.7507	12.5644
AGAP010504	Or43	1161	11.5981	9.57332	276.314	0.291771	0.477386	0.611185	0.541077	0.764757			AGAP010504	-0.522305	1	-0.940428	9.0108	6.45995
AGAP010505	Or44	1161	8.32026	18.3665	343.041	-0.93647	0.406028	-2.30642	0.0210874	0.103168			AGAP010505	0.880937	1	1.3562	3.64407	13.0276
AGAP003053	Or45	1152	27.824	12.8486	529.382	1.13851	0.267304	4.25923	2.05e-05	0.000233479			AGAP003053	-1.48343	1	-1.79016	23.5043	9.3316
AGAP009392	Or46	1164	12.0307	34.2128	592.333	-1.38625	0.226249	-6.1271	8.95e-10	1.52e-08			AGAP009392	1.06449	1	1.63867	2.31298	10.1482
AGAP009393	Or47	1164	31.5258	40.8439	934.04	-0.291167	0.199271	-1.46116	0.143971	0.402256			AGAP009393	0.197889	1	0.673369	4.16336	9.2354
AGAP006666	Or48	1194	0	2.26679	29.7342	-0.213591	0.315101	-0.677851	0.497866	0.738012			AGAP006666	0	1	-0.526794	2.12601	2.04146
AGAP006667	Or49	1215	0	2.0851	27.7844	-0.213532	0.315066	-0.677738	0.497938	0.738012			AGAP006667	0	1	1.23874	0.126622	0.565844
AGAP011467	Or5	1176	0	0	0	NA	NA	NA	NA	NA			AGAP011467	-0.538865	1	-0.554808	0.784929	0.744048
AGAP009412	Or50	1501	3.18521	7.29809	173.359	-1.08839	0.194799	-5.58723	2.31e-08	3.52e-07			AGAP009412	1.20938	1	1.93389	1.02496	5.62125
AGAP009409	Or51	1194	1.26063	1.2377	32.7328	0.00346688	0.315179	0.0109997	0.991224	0.996623			AGAP009409	0	1	-1.1763	0.96637	0.575796
AGAP000230	Or52	1164	0	0	0	NA	NA	NA	NA	NA			AGAP000230	0	1	-2.34622	0.330426	0.0536942
AGAP009390	Or53	1131	3.84731	11.1958	187.69	-1.33069	0.361946	-3.67648	0.000236471	0.00222368			AGAP009390	0	1	0.363069	3.33265	5.96817
AGAP011813	Or54	1101	3.986	2.04533	75.2693	0.154633	0.447143	0.345826	0.729474	0.872528			AGAP011813	-0.440781	1	-0.549755	1.2576	1.1921
AGAP009397	Or55	1119	150.333	154.225	3798.99	0.0413941	0.171065	0.241978	0.808797	0.917143			AGAP009397	0	1	0.139308	34.5088	52.3905
AGAP004356	Or56	1203	12.3536	14.6832	362.285	-0.164756	0.229035	-0.719348	0.471926	0.738012			AGAP004356	-1.09296	1	-1.3752	22.4439	11.8973
AGAP004357	Or57	1203	7.53538	3.93435	155.364	0.943193	0.327041	2.88402	0.00392629	0.025863			AGAP004357	-0.646494	1	-1.09173	8.05678	5.19534
AGAP004067	Or58	1212	0	0	0	NA	NA	NA	NA	NA			AGAP004067	0	1	-2.34622	0.126936	0
AGAP002995	Or59	1248	16.91	15.6736	453.891	0.1819	0.233534	0.778901	0.436038	0.738012			AGAP002995	0	1	-0.125415	7.95118	10.0661
AGAP006167	Or6	1212	8.43568	8.44136	227.746	0.0725734	0.189391	0.383193	0.701576	0.858421			AGAP006167	0.0234817	1	0.906166	1.01048	2.71962
AGAP011979	Or60	1278	20.3507	19.257	566.152	0.152402	0.251465	0.606056	0.544477	0.766017			AGAP011979	-1.97391	1	-2.31813	21.3675	5.86854
AGAP011991	Or61	1260	9.31864	44.9124	751.854	-1.7687	0.489519	-3.61314	0.000302513	0.00278082			AGAP011991	0	1	0.410694	4.7619	8.77976
AGAP011978	Or62	1251	46.0899	45.7795	1281.6	0.0858782	0.148377	0.578784	0.562735	0.779877			AGAP011978	-0.432569	1	-0.689636	20.4759	17.486
AGAP011989	Or63	1239	12.5758	85.7521	1332.83	-2.60096	0.227588	-11.4284	3.02e-30	4e-28			AGAP011989	2.78122	1	3.19594	3.78717	48.527
AGAP011990	Or64	1257	2.71317	23.1917	356.716	-2.52959	0.456573	-5.54039	3.02e-08	4.56e-07			AGAP011990	0.320337	1	1.28937	0.795545	2.83413
AGAP008894	Or65	1266	4.26084	2.73415	99.0329	0.670725	0.289399	2.31765	0.0204686	0.100822			AGAP008894	-0.49739	1	-2.4617	0.729129	0.148104
AGAP003310	Or66	1182	51.5358	45.3623	1278.75	0.257841	0.108682	2.37243	0.0176715	0.0902068			AGAP003310	-0.535789	1	-0.771959	26.3569	21.2563
AGAP009704	Or68	1173	70.0087	118.672	2448.58	-0.679473	0.140591	-4.833	1.34e-06	1.77e-05			AGAP009704	0.119884	1	0.284285	39.8059	66.8159
AGAP009705	Or69	1173	23.9954	15.1058	512.665	0.705061	0.251838	2.79966	0.00511562	0.0325748			AGAP009705	-1.6191	1	-1.87229	35.3466	13.2673
AGAP002560	Or7	1437	1814.16	2181.33	63890.3	-0.185869	0.134851	-1.37833	0.168102	0.443855			AGAP002560	-0.0840588	1	-0.116737	927.948	1178.63
AGAP009706	Or70	1161	30.4572	17.3875	624.114	0.871196	0.150638	5.78339	7.32e-09	1.17e-07			AGAP009706	-1.29342	1	-1.57623	25.111	11.5741
AGAP009707	Or71	1161	14.6487	5.59749	263.067	1.24316	0.439398	2.82923	0.00466607	0.030104			AGAP009707	0	1	-0.36271	2.849	3.06848
AGAP009718	Or72	1167	30.0376	23.8409	702.936	0.402748	0.13925	2.89227	0.00382472	0.0253179			AGAP009718	-0.0198187	1	-0.250644	23.9931	27.7956
AGAP009719	Or73	1167	68.9513	30.6635	1313.23	1.20308	0.238213	5.05042	4.41e-07	6.15e-06			AGAP009719	-0.644058	1	-0.857963	33.4849	25.4392
AGAP009720	Or74	1161	0	14.2981	179.773	-6.22847	0.519815	-11.9821	4.41e-33	7.55e-31			AGAP009720	1.90889	1	4.73059	0	2.36865
AGAP002045	Or75	1236	65.1425	39.6151	1459.66	0.744139	0.329382	2.2592	0.023871	0.114002
AGAP002046	Or76	1236	17.3579	13.1934	422.264	0.458436	0.221835	2.06656	0.0387756	0.164338			AGAP002046	-2.51997	1	-2.64168	108.352	23.8926
AGAP002044	Or77	1155	15.5317	22.2531	483.68	-0.436383	0.155518	-2.806	0.00501605	0.032098			AGAP002044	0	1	-0.400261	6.72661	7.03463
AGAP001912	Or8	1200	1.1769	0	15.6195	0.212872	0.314659	0.676517	0.498713	0.738012			AGAP001912	-1.46239	1	-2.9983	2.05128	0.3125
AGAP013512	Or81	690	47.1196	29.7471	594.58	0.718116	0.218989	3.27923	0.00104091	0.00827538			AGAP013512	-1.44973	1	-1.84294	24.1918	9.23913
AGAP008333	Or9	1257	34.0588	66.1695	1395.31	-0.837737	0.254759	-3.28835	0.00100777	0.00807331			AGAP008333	2.34002	1	2.66073	6.67034	58.572
AGAP000140	IR100a	2004	38.1639	11.7285	1129.68	1.71535	0.234206	7.32411	2.4e-13	4.96e-12			AGAP000140	-3.95798	1	-4.27632	48.6719	3.43064
AGAP000293	IR100h	2103	3.36702	3.28949	155.736	0.104669	0.262298	0.399045	0.68986	0.853613			AGAP000293	-1.732	1	-2.39203	3.47489	0.891583
AGAP004475	IR100i	1353	0	0.837377	12.4299	-0.212427	0.314417	-0.675622	0.49928	0.738012			AGAP004475	-2.18872	1	-3.04666	4.37774	0.692905
AGAP013425	IR101	2022	0	0	0	NA	NA	NA	NA	NA			AGAP013425	0	1	0.238741	0.0760861	0.15455
AGAP005677	IR133	1656	0	1.93676	34.8613	-4.44259	0.563046	-7.89027	3.02e-15	7.63e-14			AGAP005677	-0.217255	1	-0.603718	1.16128	1.05676
AGAP005678	IR134	1692	0	0.998188	18.5229	-0.213083	0.314803	-0.676878	0.498483	0.738012			AGAP005678	0.448779	1	3.40867	0	0.627955
AGAP005679	IR135	1719	0	0.695944	13.161	-0.212537	0.314482	-0.675834	0.499146	0.738012			AGAP005679	0	1	0.975707	0.0894975	0.327225
AGAP006440	IR136	3225	0	0.434832	15.3545	-0.212806	0.31464	-0.676348	0.498819	0.738012			AGAP006440	0	1	-0.761259	0	0
AGAP006691	IR139	1707	0	0	0	NA	NA	NA	NA	NA			AGAP006691	0	1	-0.761259	0	0
AGAP013242	IR140.1	1803	0	0	0	NA	NA	NA	NA	NA			AGAP013242	0	1	-0.761259	0	0
AGAP013436	IR140.2	1584	0	0	0	NA	NA	NA	NA	NA			AGAP013436	0	1	-0.761259	0	0
AGAP013473	IR141	924	0	0	0	NA	NA	NA	NA	NA			AGAP013473	0	1	1.56067	0	0.270563
AGAP006407	IR142	1332	0	0	0	NA	NA	NA	NA	NA			AGAP006407	0	1	1.0461	0.0577501	0.281532
AGAP008511	IR21a	2928	16.5551	17.8733	1124.88	-0.0269229	0.24516	-0.109818	0.912554	0.96513			AGAP008511	0.374038	1	0.516745	20.124	39.6815
AGAP010272	IR25a	2745	263.567	409.408	20467.1	-0.556894	0.111026	-5.01587	5.28e-07	7.25e-06			AGAP010272	0.359037	1	0.410761	169.259	309.904
AGAP009014	IR31a	1869	23.7968	36.4093	1239.04	-0.46646	0.46034	-1.01329	0.310919	0.632523			AGAP009014	0.75565	1	1.17483	3.04564	9.56394
AGAP004021	IR40a	2229	2.16058	4.34428	160.415	-0.894852	0.254855	-3.51122	0.000446053	0.00395358			AGAP004021	0	1	0.209595	1.691	2.71983
AGAP002904	IR41a	1914	23.7888	33.6657	1221.26	-0.416023	0.161643	-2.57372	0.0100611	0.0576068			AGAP002904	0.355593	1	0.554708	15.5534	31.5112
AGAP008759	IR41b	1932	7.54312	5.77408	288.138	0.449572	0.221192	2.0325	0.0421032	0.174743			AGAP008759	0	1	0.050881	3.3843	4.85248
AGAP012951	IR41c	1992	79.6683	22.9711	2306.47	1.82939	0.17524	10.4394	1.64e-25	1.32e-23			AGAP012951	-0.461064	1	-0.646839	24.2895	21.3667
AGAP003531	IR41n	1908	85.5495	35.3114	2590.02	1.29874	0.234815	5.53092	3.19e-08	4.81e-07			AGAP003531	-1.95282	1	-2.15394	39.5501	12.2183
AGAP004432	IR41t.1	1728	3.31017	3.72111	136.354	-0.0602881	0.515808	-0.116881	0.906955	0.962368			AGAP004432	-0.136622	1	-0.37642	15.536	16.4931
AGAP012969	IR41t.2	1884	14.6139	19.5897	719.153	-0.296759	0.406553	-0.72994	0.465427	0.738012			AGAP012969	-0.569613	1	-0.752684	27.3559	22.3593
AGAP011943	IR60a	1938	0	0	0	NA	NA	NA	NA	NA			AGAP011943	0	1	0.823703	0	0.0644995
AGAP004923	IR64a	1701	30.8697	51.0571	1541.74	-0.641774	0.167415	-3.83343	0.000126369	0.00125343			AGAP004923	0	1	0.00427573	30.7059	42.4383
AGAP007951	IR68a	2148	0	1.56453	36.5499	-4.34666	0.571326	-7.60803	2.78e-14	6.3e-13			AGAP007951	0.680144	1	1.46655	0.644607	2.56052
AGAP004969	IR75d	1446	14.0837	37.2218	818.01	-1.27917	0.222369	-5.75246	8.8e-09	1.39e-07			AGAP004969	-0.794968	1	-1.33111	5.00053	2.72303
AGAP013085	IR75g	864	28.5778	15.1527	426.6	0.927365	0.323442	2.86717	0.00414156	0.0272239			AGAP013085	0.0373698	1	0.501775	6.14316	12.0804
AGAP001811	IR75h.1	1671	2.64018	20.0523	414.331	-2.74594	0.237411	-11.5662	6.11e-31	8.72e-29			AGAP001811	1.00476	1	1.28816	7.5496	25.5087
AGAP001812	IR75h.2	1944	57.6885	15.5477	1613.9	1.89615	0.240311	7.89042	3.01e-15	7.63e-14			AGAP001812	-1.6783	1	-1.84694	47.9978	18.3578
AGAP007498	IR75k	2028	32.2691	7.98625	926.993	2.03421	0.207482	9.80424	1.08e-22	6.87e-21			AGAP007498	0.471238	1	0.690537	11.7205	26.1033
AGAP005466	IR75l	1926	91.3021	124.075	4610.91	-0.35673	0.17143	-2.08091	0.037442	0.160201			AGAP005466	-0.129014	1	-0.217513	97.3321	115.297
AGAP011968	IR76b	1536	320.01	219.004	9294.73	0.610129	0.213882	2.85265	0.00433567	0.028291			AGAP011968	-0.0493169	1	-0.142411	108.123	134.928
AGAP013154	IR7h.1	2001	0	0	0	NA	NA	NA	NA	NA			AGAP013154	0	1	-0.761259	0	0
AGAP013363	IR7i	1863	6.68382	2.68186	196.315	1.34691	0.226056	5.95831	2.55e-09	4.19e-08			AGAP013363	0	1	0.501775	0.578059	1.17418
AGAP000714	IR7n	2244	0	0	0	NA	NA	NA	NA	NA			AGAP000714	-3.49708	1	-4.86079	4.07925	0.167112
AGAP013409	IR7s	1974	1.7665	0	39.9707	4.75599	0.546213	8.70721	3.11e-18	1.19e-16			AGAP013409	-6.23105	1	-8.97558	11.5346	0
AGAP002763	IR7t	1905	20.6987	8.51197	627.514	1.31155	0.233704	5.61204	2e-08	3.08e-07			AGAP002763	0.114297	1	0.530507	3.47264	6.95538
AGAP013285	IR7u	1839	8.98809	3.26392	254.046	1.5045	0.174185	8.63735	5.75e-18	2.13e-16			AGAP013285	-0.0224338	1	-0.417305	1.04572	1.08755
AGAP013416	IR7w	1938	35.4048	10.156	998.98	1.7831	0.276529	6.44816	1.13e-10	2.03e-09			AGAP013416	-1.80918	1	-1.99982	40.3271	13.8674
AGAP013520	IR7x	1953	0	0	0	NA	NA	NA	NA	NA			AGAP013520	0	1	-2.34622	0.0787743	0
AGAP013172	IR7y	1959	0	0	0	NA	NA	NA	NA	NA			AGAP013172	0	1	-0.761259	0	0
AGAP010411	IR8a	2484	114.291	127.79	6710.8	-0.0761366	0.253859	-0.299917	0.76424	0.891246			AGAP010411	0.343389	1	0.44482	47.9685	89.9507
AGAP000256	IR93a	2574	33.1987	21.6221	1572.16	0.618164	0.357034	1.73139	0.0833827	0.283044			AGAP000256	-0.95713	1	-1.16096	18.6181	11.4608
AGAP004114	Gr1	1164	4.06161	16.2682	259.998	-1.83899	0.263276	-6.98504	2.85e-12	5.49e-11			AGAP004114	0.158635	1	0.602379	4.8903	10.3093
AGAP009804	Gr10	1167	2.44858	0	32.7505	4.50752	0.554876	8.12348	4.53e-16	1.3e-14			AGAP009804	-1.48534	1	-2.8656	2.76844	0.482005
AGAP009803	Gr11	1194	0	0	0	NA	NA	NA	NA	NA			AGAP009803	0	1	0.823703	0	0.10469
AGAP009802	Gr12	1182	0	1.18641	15.3545	-0.212806	0.31464	-0.676348	0.498819	0.738012			AGAP009802	0	1	-0.176297	0.0650787	0.105753
AGAP002635	Gr13	1260	0	0	0	NA	NA	NA	NA	NA			AGAP002635	0	1	-3.08319	0.2442	0
AGAP006399	Gr14	1335	0	0	0	NA	NA	NA	NA	NA			AGAP006399	0	1	-0.761259	0	0
AGAP003253	Gr15	1344	0	0	0	NA	NA	NA	NA	NA			AGAP003253	0	1	-1.34622	0.114469	0.046503
AGAP003254	Gr16	1251	0	0	0	NA	NA	NA	NA	NA			AGAP003254	0	1	0.823703	0	0.0999201
AGAP003255	Gr17	1233	0	0	0	NA	NA	NA	NA	NA			AGAP003255	0	1	0.238741	0	0.0506894
AGAP003256	Gr18	1431	0	0	0	NA	NA	NA	NA	NA			AGAP003256	0	1	0.238741	0	0.0436758
AGAP002275	Gr2	1512	0	1.7693	29.0903	-4.27396	0.566731	-7.54143	4.65e-14	1.02e-12			AGAP002275	0	1	-0.761259	0.10175	0.082672
AGAP003259	Gr20	1347	0	0	0	NA	NA	NA	NA	NA			AGAP003259	0	1	-0.176297	0.057107	0.0927988
AGAP003260	Gr21	1419	0	5.26888	81.343	-5.45703	0.532227	-10.2532	1.14e-24	8.62e-23			AGAP003260	0	1	-2.34622	0.271047	0.0440451
AGAP009999	Gr22	1404	1.49561	5.0639	100.441	-0.260009	0.456919	-0.569048	0.569323	0.783003			AGAP009999	-0.589324	1	-0.687258	0.986193	0.845798
AGAP003098	Gr23	1458	1.47845	0	23.8402	0.213408	0.31498	0.677529	0.49807	0.738012			AGAP003098	-0.318828	1	-1.89876	1.10795	0.385802
AGAP001915	Gr24	1374	0.892613	0	13.5643	0.212637	0.314518	0.676074	0.498994	0.738012			AGAP001915	-1.24769	1	-2.96289	1.23166	0.181951
AGAP004727	Gr25	1290	0	0	0	NA	NA	NA	NA	NA			AGAP004727	-0.321403	1	-3.08319	0.536673	0.0484496
AGAP006717	Gr26	1338	0	14.79	214.504	-6.72295	0.494418	-13.5977	4.13e-42	1.39e-39			AGAP006717	2.28371	1	3.85345	0.172473	4.53102
AGAP006716	Gr27	1224	0	0	0	NA	NA	NA	NA	NA			AGAP006716	0	1	1.56067	0	0.204248
AGAP006713	Gr28	1805	3.13401	2.23841	108.713	0.537305	0.228582	2.3506	0.0187432	0.0943538			AGAP006713	0	1	0.00741543	1.10803	1.55817
AGAP006874	Gr29	1248	0	0	0	NA	NA	NA	NA	NA			AGAP006874	0	1	-0.761259	0	0
AGAP009858	Gr3	1125	0	0	0	NA	NA	NA	NA	NA			AGAP009858	0	1	-0.761259	0	0
AGAP006875	Gr30	1269	0	0	0	NA	NA	NA	NA	NA			AGAP006875	0	1	0.823703	0	0.0985028
AGAP006876	Gr31	1251	0	0	0	NA	NA	NA	NA	NA			AGAP006876	0	1	-0.761259	0	0
AGAP006877	Gr32	2349	0	0	0	NA	NA	NA	NA	NA			AGAP006877	0	1	0.238741	0.0327472	0.0798212
AGAP010195	Gr33	1332	0	1.13411	16.5731	-0.212925	0.31471	-0.676576	0.498675	0.738012			AGAP010195	0	1	-1.49822	0.808501	0.375375
AGAP006450	Gr34	1290	0	0	0	NA	NA	NA	NA	NA			AGAP006450	0	1	1.23874	0	0.145349
AGAP011915	Gr35	1356	0	0	0	NA	NA	NA	NA	NA			AGAP011915	0	1	-0.761259	0	0
AGAP001123	Gr36	1215	0	0	0	NA	NA	NA	NA	NA			AGAP001123	0	1	-0.761259	0	0
AGAP001117	Gr37	4971	0	0	0	NA	NA	NA	NA	NA			AGAP001117	0	1	1.11321	0.0773718	0.264031
AGAP001114	Gr38	1218	0	0	0	NA	NA	NA	NA	NA			AGAP001114	0	1	-0.761259	0	0
AGAP001119	Gr39	1284	0	0	0	NA	NA	NA	NA	NA			AGAP001119	0	1	0.823703	0	0.097352
AGAP009857	Gr4	1269	0	0	0	NA	NA	NA	NA	NA			AGAP009857	0	1	0.238741	0	0.0492514
AGAP001120	Gr40	1182	0	0	0	NA	NA	NA	NA	NA			AGAP001120	0	1	-0.761259	0	0
AGAP001122	Gr41	1266	0	0	0	NA	NA	NA	NA	NA			AGAP001122	0	1	-0.761259	0	0
AGAP001115	Gr42	1314	0	0	0	NA	NA	NA	NA	NA			AGAP001115	0	1	0.238741	0	0.0475647
AGAP005047	Gr43	1287	0	0	0	NA	NA	NA	NA	NA			AGAP005047	0	1	0.238741	0	0.0485625
AGAP009256	Gr44	5046	0	0	0	NA	NA	NA	NA	NA			AGAP009256	0	1	-0.761259	0	0
AGAP007757	Gr45	1370	0	0	0	NA	NA	NA	NA	NA			AGAP007757	0	1	-0.761259	0	0
AGAP007756	Gr46	1332	0	0	0	NA	NA	NA	NA	NA			AGAP007756	0	1	-1.1763	0.17325	0.0938438
AGAP005514	Gr47	1485	0	0	0	NA	NA	NA	NA	NA			AGAP005514	0	1	-0.761259	0	0
AGAP001170	Gr48	1206	0	0	0	NA	NA	NA	NA	NA			AGAP001170	0	1	-1.38929	1.02054	0.518242
AGAP001169	Gr49	2202	0.81014	0	19.7299	0.213195	0.314853	0.677127	0.498325	0.738012			AGAP001169	-0.944076	1	-1.57839	2.55013	1.16371
AGAP009853	Gr5	1326	0	0	0	NA	NA	NA	NA	NA			AGAP009853	0	1	-0.761259	0	0
AGAP001171	Gr50	1215	0	0	0	NA	NA	NA	NA	NA			AGAP001171	0	1	-0.761259	0.443178	0.360082
AGAP001172	Gr51	1251	0.891251	0	12.3312	0.212459	0.314411	0.675738	0.499207	0.738012			AGAP001172	-1.69007	1	-2.82015	3.01297	0.54956
AGAP001173	Gr52	1215	3.29643	0	45.9577	4.89084	0.543308	9.00196	2.22e-19	9.23e-18			AGAP001173	0	1	-0.416124	2.2792	2.36626
AGAP002633	Gr53	1293	0	0.913312	12.9173	-0.212502	0.314461	-0.675766	0.499189	0.738012			AGAP002633	0	1	-0.761259	0	0
AGAP004313	Gr54	1155	0	1.19906	14.8935	-0.212756	0.31461	-0.676252	0.498881	0.738012			AGAP004313	0.821314	1	2.48667	0.1998	2.00216
AGAP006917	Gr55	1158	5.62525	6.49652	156.047	-0.128416	0.228676	-0.561561	0.574415	0.785272			AGAP006917	0.895273	1	1.95756	0.730703	4.20984
AGAP006143	Gr56	5502	0.290458	1.76186	123.112	-0.373618	0.464601	-0.804171	0.421298	0.734703			AGAP006143	1.87439	1	3.69817	0.0139809	0.488459
AGAP004716	Gr57	1365	0	0	0	NA	NA	NA	NA	NA			AGAP004716	-0.283147	1	-2.56861	0.338123	0.0457875
AGAP001125	Gr58	1230	0	0	0	NA	NA	NA	NA	NA			AGAP001125	0	1	0.238741	0	0.050813
AGAP001137	Gr59	1149	1.18062	3.19785	55.0085	-0.233378	0.470083	-0.496461	0.619569	0.811243			AGAP001137	0	1	-0.346222	2.14233	2.33899
AGAP009854	Gr6	1272	0	0	0	NA	NA	NA	NA	NA			AGAP009854	0	1	-0.761259	0	0
AGAP001121	Gr60	1146	0	0	0	NA	NA	NA	NA	NA			AGAP001121	0	1	-0.761259	0	0
AGAP009855	Gr7	1263	0	0	0	NA	NA	NA	NA	NA			AGAP009855	0	1	0.238741	0	0.0494854
AGAP009856	Gr8	1104	0	0	0	NA	NA	NA	NA	NA			AGAP009856	0	1	-0.761259	0	0
AGAP009805	Gr9	12120	0	0.451683	59.9558	-0.214017	0.31535	-0.678667	0.497349	0.738012			AGAP009805	0	1	-0.761259	0.0698147	0.0567244
AGAP003309	OBP1	1055	43007.8	30392.5	869049	0.566057	0.20624	2.74466	0.00605742	0.0375121			AGAP003309	-1.55893	1	-1.5661	43879.5	20408.1
AGAP001189	OBP10	514	1284.96	1021.26	13277.5	0.381188	0.303349	1.2566	0.208899	0.50863			AGAP001189	-2.31235	1	-2.35258	4154	1120.01
AGAP002025	OBP11	655	0	2.47902	17.7917	-0.213028	0.31477	-0.676773	0.49855	0.738012			AGAP002025	0	1	-0.0242934	0.23488	0.381679
AGAP002188	OBP12	869	0	0	0	NA	NA	NA	NA	NA			AGAP002188	0	1	-0.761259	0	0
AGAP002905	OBP13	629	140.586	13.6988	1112.16	3.22211	0.304755	10.5728	3.98e-26	3.47e-24			AGAP002905	-3.88504	1	-4.11766	269.17	21.2639
AGAP002189	OBP14	683	0	0	0	NA	NA	NA	NA	NA			AGAP002189	0	1	-0.761259	0	0
AGAP003307	OBP15	462	1718.33	1153.28	14912.4	0.629579	0.250566	2.51263	0.0119835	0.0662366			AGAP003307	-1.88859	1	-1.97378	848.318	297.348
AGAP012319	OBP18	531	0	0	0	NA	NA	NA	NA	NA			AGAP012319	0	1	-1.76126	1.01405	0.353107
AGAP004433	OBP19	414	436.781	1324.17	8060.93	-1.15393	0.522623	-2.20796	0.0272469	0.126032			AGAP004433	-0.592788	1	-0.655365	1031.77	902.174
AGAP003306	OBP2	474	7551.06	6652.81	75415.1	0.254296	0.263745	0.964175	0.334958	0.656917			AGAP003306	-2.45483	1	-2.48498	8607.59	2117.35
AGAP005208	OBP20	686	11964.7	12632.9	188429	0.00377491	0.238209	0.015847	0.987356	0.99588			AGAP005208	-0.632414	1	-0.649242	8589.93	7542.82
AGAP008398	OBP21	411	0	0	0	NA	NA	NA	NA	NA			AGAP008398	0	1	0.823703	0	0.304136
AGAP010409	OBP22	435	3316.58	4210.43	36534.9	-0.237663	0.343663	-0.691558	0.489215	0.738012			AGAP010409	-0.142156	1	-0.167805	5042.26	6181.61
AGAP012318	OBP23	396	0	0	0	NA	NA	NA	NA	NA			AGAP012318	0	1	-0.346222	0.3885	0.473485
AGAP012320	OBP25	757	407.066	324.589	6214.65	0.371527	0.348419	1.06632	0.286277	0.604741			AGAP012320	-1.03626	1	-1.10268	586.729	376.238
AGAP012321	OBP26	579	150.825	57.4211	1368.89	1.27037	0.43084	2.94859	0.00319228	0.0217904			AGAP012321	-0.616471	1	-0.825763	69.7489	54.1883
AGAP012323	OBP27	459	0	0	0	NA	NA	NA	NA	NA			AGAP012323	0	1	1.56067	0	0.544662
AGAP012325	OBP28	532	0	0	0	NA	NA	NA	NA	NA			AGAP012325	-0.344172	1	-2.34622	1.59051	0.352444
AGAP012331	OBP29	531	33.9039	41.6174	447.746	-0.172292	0.436711	-0.394521	0.693196	0.855408			AGAP012331	-0.444895	1	-0.485429	1815.73	1786.13
AGAP001409	OBP3	1269	12763.8	8566.45	303379	0.642741	0.138438	4.6428	3.44e-06	4.32e-05			AGAP001409	-2.52342	1	-2.53685	16684.7	3959.42
AGAP011647	OBP30	870	0	0	0	NA	NA	NA	NA	NA			AGAP011647	0	1	-0.761259	0	0
AGAP010649	OBP31	942	0	0	0	NA	NA	NA	NA	NA			AGAP010649	0	1	-0.761259	0	0
AGAP000638	OBP32	963	0	0	0	NA	NA	NA	NA	NA			AGAP000638	0	1	2.8237	0	0.713915
AGAP000640	OBP33	1005	0	0	0	NA	NA	NA	NA	NA			AGAP000640	0	1	1.56067	0	0.248756
AGAP000641	OBP34	936	0	0	0	NA	NA	NA	NA	NA			AGAP000641	0	1	-0.761259	0	0
AGAP000642	OBP35	834	0	0	0	NA	NA	NA	NA	NA			AGAP000642	0	1	-1.76126	0.0922339	0
AGAP000643	OBP36	834	0	0	0	NA	NA	NA	NA	NA			AGAP000643	0	1	-0.761259	0	0
AGAP000644	OBP37	936	0	0	0	NA	NA	NA	NA	NA			AGAP000644	0	1	-0.761259	0	0
AGAP007286	OBP48	750	31128.6	38681.7	583071	-0.22563	0.213227	-1.05817	0.28998	0.608602			AGAP007286	-0.911951	1	-0.919791	39767.4	28948.6
AGAP000580	OBP38	1011	0	0	0	NA	NA	NA	NA	NA			AGAP000580	0	1	-0.761259	0	0
AGAP002190	OBP39	858	0	0	0	NA	NA	NA	NA	NA			AGAP002190	0	1	-0.761259	0	0
AGAP010489	OBP4	732	24697.8	17177.1	344343	0.583053	0.241178	2.41752	0.0156269	0.0819017			AGAP010489	-1.57924	1	-1.59093	24033.7	10987.2
AGAP002191	OBP40	954	0	0	0	NA	NA	NA	NA	NA			AGAP002191	0	1	-0.761259	0	0
AGAP005182	OBP41	840	0	0	0	NA	NA	NA	NA	NA			AGAP005182	0	1	-0.761259	0	0
AGAP009065	OBP42	867	0	0	0	NA	NA	NA	NA	NA			AGAP009065	0	1	0.238741	0	0.0720877
AGAP009402	OBP43	1002	0	4.86382	53.3752	-0.213966	0.315319	-0.678568	0.497412	0.738012			AGAP009402	0	1	1.56067	0	0.249501
AGAP010648	OBP44	984	0	0	0	NA	NA	NA	NA	NA			AGAP010648	0	1	-0.761259	0	0
AGAP010650	OBP45	1071	0	0	0	NA	NA	NA	NA	NA			AGAP010650	0	1	0.560669	0.0718236	0.233427
AGAP007289	OBP46	600	0	26.6724	173.645	-6.64162	0.486865	-13.6416	2.27e-42	8.2e-40			AGAP007289	0.811848	1	1.42857	3.97436	15.1042
AGAP007287	OBP47	687	9313.05	13618.2	175139	-0.444457	0.252578	-1.75968	0.0784616	0.27233			AGAP007287	-0.208744	1	-0.224091	9055.31	10676.6
AGAP006075	OBP49	540	0	0	0	NA	NA	NA	NA	NA			AGAP006075	0	1	-0.761259	0	0
AGAP009629	OBP5	798	8732.68	7030.68	140834	0.384577	0.173025	2.22266	0.0262387	0.122391			AGAP009629	-2.18975	1	-2.20856	11411.7	3400.06
AGAP006076	OBP50	501	9.22313	0	52.984	5.09612	0.535242	9.52115	1.71e-21	9.21e-20			AGAP006076	0	1	0.823703	0.153539	0.623752
AGAP006077	OBP51	642	2.86554	0	20.3464	0.213233	0.314875	0.677198	0.49828	0.738012			AGAP006077	0	1	0.238741	0	0.097352
AGAP006078	OBP52	513	0	0	0	NA	NA	NA	NA	NA			AGAP006078	0	1	-0.761259	0	0
AGAP006079	OBP53	606	0	0	0	NA	NA	NA	NA	NA			AGAP006079	0	1	-0.761259	0	0
AGAP006080	OBP54	655	10.2545	0	78.1027	4.2421	0.595841	7.11953	1.08e-12	2.15e-11			AGAP006080	0	1	1.56067	0	0.381679
AGAP006081	OBP55	471	0	0	0	NA	NA	NA	NA	NA			AGAP006081	0	1	1.23874	0	0.398089
AGAP011367	OBP56	784	0	0	0	NA	NA	NA	NA	NA			AGAP011367	-0.024292	1	-0.109182	0.588697	0.797194
AGAP011368	OBP57	762	63.0261	19.3045	708.209	1.36589	0.521793	2.61768	0.00885291	0.0517593			AGAP011368	-2.66919	1	-2.92632	89.5417	16.1581
AGAP003530	OBP6	533	2649.22	2560.72	30988.1	0.126071	0.196813	0.640562	0.521807	0.752647			AGAP003530	-0.927517	1	-0.980009	1274.93	890.127
AGAP006760	OBP62	468	0	0	0	NA	NA	NA	NA	NA			AGAP006760	0	1	-0.761259	0	0
AGAP007281	OBP63	597	0	0	0	NA	NA	NA	NA	NA			AGAP007281	0	1	-0.761259	0	0
AGAP007282	OBP64	615	0	0	0	NA	NA	NA	NA	NA			AGAP007282	0	1	-0.761259	0	0
AGAP002556	OBP66	660	4849.58	6345.32	82302.1	-0.289787	0.279634	-1.03631	0.300058	0.619667			AGAP002556	-0.951255	1	-0.968528	9478.09	6670.36
AGAP012322	OBP67	408	0	0	0	NA	NA	NA	NA	NA			AGAP012322	-0.545525	1	-3.76126	1.31976	0
AGAP012324	OBP68	429	0	0	0	NA	NA	NA	NA	NA			AGAP012324	0	1	0.823703	0	0.291375
AGAP006368	OBP69	1049	0	0	0	NA	NA	NA	NA	NA			AGAP006368	0	1	0.823703	0	0.119161
AGAP001556	OBP7	878	13447.7	10204.5	232719	0.46688	0.1841	2.53601	0.0112125	0.0628232			AGAP001556	-1.9797	1	-1.99288	18993.8	6571.68
AGAP007283	OBP70	639	0	0	0	NA	NA	NA	NA	NA			AGAP007283	0	1	1.56067	0	0.391236
AGAP006074	OBP71	861	1.27337	0	12.1256	0.212426	0.314391	0.675676	0.499246	0.738012			AGAP006074	-0.551705	1	-2.08319	2.1442	0.65331
AGAP000279	OBP8	531	0	0	0	NA	NA	NA	NA	NA			AGAP000279	0	1	-0.761259	0	0
AGAP000278	OBP9	773	0	4.66377	39.4831	-0.2138	0.315223	-0.67825	0.497613	0.738012			AGAP000278	-1.50203	1	-2.0118	13.6332	4.60867
AGAP008059	CSP1	1014	136.629	171.319	3468.48	-0.245409	0.24962	-0.983129	0.325544	0.649639			AGAP008059	-0.77063	1	-0.871612	174.025	130.979
AGAP008055	CSP3	507	3719.5	4992.37	49227.6	-0.312387	0.355158	-0.879573	0.379091	0.69928			AGAP008055	-1.14938	1	-1.17371	6725.84	4105.89
AGAP008062	CSP4	619	8.87256	11.3722	139.865	-0.254252	0.359531	-0.707177	0.479456	0.738012			AGAP008062	0.390964	1	0.975707	4.72226	13.025
AGAP008058	CSP5	1997	78.9275	90.7216	3769.59	-0.124606	0.154254	-0.8078	0.419206	0.733046			AGAP008058	0.739904	1	0.878551	29.1206	73.7982
AGAP008052	SAP2	595	15.5332	5.32227	142.483	0.210154	0.427729	0.491326	0.623196	0.813838			AGAP008052	0	1	-0.127387	3.61991	4.62185
AGAP008054	SAP3	1241	1292.24	1937.05	44488.9	-0.492631	0.208182	-2.36635	0.0179645	0.0914549			AGAP008054	-0.0754928	1	-0.114936	737.495	937.903
AGAP008051	SAPP1	994	657.858	655.387	14643.5	0.084244	0.407136	0.206919	0.836073	0.929335			AGAP008051	-0.0032581	1	-0.0512832	611.206	812.374
